# Supplementary material for: Potential and Limitations of ChatGPT 3.5 and 4.0 as a Source of COVID-19 Information: Comprehensive Comparative Analysis of Generative and Authoritative Information
Source: J Med Internet Res. 2023 Dec 14;25:e49771. doi: 10.2196/49771 (PMC10755661; doi:10.2196/49771)
Supplement: Multimedia Appendix 2 [file jmir_v25i1e49771_app2.xlsx]

## Sheet: Sheet1
Question Number	Question ask ChatGPT
1	(Coronavirus disease (COVID-19))What is COVID-19?
2	(Coronavirus disease (COVID-19))What are the symptoms of COVID-19?
3	(Coronavirus disease (COVID-19))What happens to people who get COVID-19?
4	(Coronavirus disease (COVID-19))Who is most at risk of severe illness from COVID-19?
5	(Coronavirus disease (COVID-19))Are there long-term effects of COVID-19?
6	(Coronavirus disease (COVID-19))How can we protect others and ourselves if we don't know who is infected?
7	(Coronavirus disease (COVID-19))When should I get a test for COVID-19?
8	(Coronavirus disease (COVID-19))What test should I get to see if I have COVID-19?
9	(Coronavirus disease (COVID-19))I want to find out if I had COVID-19 in the past, what test could I take?
10	(Coronavirus disease (COVID-19))What is the difference between isolation and quarantine?
11	(Coronavirus disease (COVID-19))What should I do if I have been exposed to someone who has COVID-19?
12	(Coronavirus disease (COVID-19))How long does it take to develop symptoms?
13	(Coronavirus disease (COVID-19))Is there a vaccine for COVID-19?
14	(Coronavirus disease (COVID-19))What should I do if I have COVID-19 symptoms?
15	(Coronavirus disease (COVID-19))Are there treatments for COVID-19?
16	(Coronavirus disease (COVID-19))Are antibiotics effective in preventing or treating COVID-19?
17	(Coronavirus disease (COVID-19) and people living with HIV)Are people living with HIV at increased risk of being infected with SARS-CoV-2 or develop more severe COVID-19?
18	(Coronavirus disease (COVID-19) and people living with HIV)Should the treatment or prevention of COVID-19 be different in people living with HIV?
19	(Coronavirus disease (COVID-19) and people living with HIV)can antiretrovirals be used to treat COVID-19 or prevent SARS-CoV-2 infection?
20	(Coronavirus disease (COVID-19) and people living with HIV)Are COVID-19 vaccines safe for people living with HIV?
21	(Coronavirus disease (COVID-19) and people living with HIV)Do COVID-19 vaccines provide protection for people living with HIV?
22	(Coronavirus disease (COVID-19) and people living with HIV)Should people living with HIV get vaccines early in the roll out?
23	(Coronavirus disease (COVID-19) and people living with HIV)Should all people living with HIV receive additional doses of COVID-19 vaccine?
24	(Coronavirus disease (COVID-19) and people living with HIV)What is WHO’s position on clinical trials/research while the COVID-19 pandemic is ongoing?
25	(Coronavirus disease (COVID-19) and people living with HIV)What can WHO and the world do to support people living with HIV to live a healthy life?
26	(Coronavirus disease (COVID-19): Adolescents and youth)Can adolescents catch COVID-19?
27	(Coronavirus disease (COVID-19): Adolescents and youth)Can adolescents spread COVID-19 to other people even if they have mild or no symptoms?
28	(Coronavirus disease (COVID-19): Adolescents and youth)Since there are few known cases of adolescents getting seriously ill with COVID-19, should I go to a health facility if I develop symptoms of the disease?
29	(Coronavirus disease (COVID-19): Adolescents and youth)What should I do if someone in my family gets really ill with COVID-19?
30	(Coronavirus disease (COVID-19): Adolescents and youth)I am on medication for a chronic health condition. Should I change anything?
31	(Coronavirus disease (COVID-19): Adolescents and youth)I am bored having to spend so much time at home. Since I am very unlikely to get severely ill even if I was to get COVID-19, why is it important that I follow the guidelines to prevent transmission such as keeping physical distance from other people?
32	(Coronavirus disease (COVID-19): Adolescents and youth)Some of my friends are not sticking to the rules about physical distancing. What should I do?
33	(Coronavirus disease (COVID-19): Adolescents and youth)I know there is a risk of getting COVID-19, but can I still play sports?
34	(Coronavirus disease (COVID-19): Adolescents and youth)COVID-19 makes me really anxious. I feel worried and at times have difficulty coping with stress. What should I do?
35	(Coronavirus disease (COVID-19): Adolescents and youth)COVID-19 is everywhere in the news, and I am finding it difficult to know what is true and what is false. What should I do?
36	(Coronavirus disease (COVID-19): Adolescents and youth)Schools are reopening in some areas of my country. Is it safe to go back to school?
37	(Coronavirus disease (COVID-19): Adolescents and youth)What should I do if I missed out on my education due to the COVID-19 pandemic?
38	(Coronavirus disease (COVID-19): Adolescents and youth)Should I wear a mask at school or when playing sports?
39	(Coronavirus disease (COVID-19): Adolescents and youth)I am spending much more time online in social media, playing games and studying. Should I be worried about this?
40	(Coronavirus disease (COVID-19): Adolescents and youth)I heard I can be hurt by online contacts. What are my risks and how I can protect myself online.
41	(Coronavirus disease (COVID-19): Adolescents and youth)Since my parents stopped going out to work, they have been arguing with each other much more, and in some instances, I have seen one parent harm or hurt the other either verbally or physically. I don’t feel safe at home. What should I do?
42	(Coronavirus disease (COVID-19): Adolescents and youth)Is it safe to have sex at this time?
43	(Coronavirus disease (COVID-19): Adolescents and youth)I don’t like the way someone touches me at home and we are both at home all the time because of the pandemic. What should I do?
44	(Coronavirus disease (COVID-19): Adolescents and youth)When will this pandemic end so things can go back to normal?
45	(Coronavirus disease (COVID-19): Adolescents and youth)I feel like my future has been affected. I am not able to apply for the jobs I wanted, and now that I have a new job I find it hard to be noticed when remote working
46	(Coronavirus disease (COVID-19): Adolescents and youth)What can we do so that other diseases like COVID-19 do not affect us in future?
47	(Coronavirus disease (COVID-19): Adolescents and youth)I was due to get vaccinated for HPV, meningitis or tetanus, but immunization services have been disrupted. Should I be concerned?
48	(Coronavirus disease (COVID-19): Breastfeeding)Can COVID-19 be passed through breastfeeding?
49	(Coronavirus disease (COVID-19): Breastfeeding)In communities where COVID-19 is prevalent, should mothers breastfeed?
50	(Coronavirus disease (COVID-19): Breastfeeding)Following delivery, should a baby still be immediately placed skin-to-skin and breastfed if the mother is confirmed or suspected to have COVID-19?
51	(Coronavirus disease (COVID-19): Breastfeeding)Can women with confirmed or suspected COVID-19 breastfeed?
52	(Coronavirus disease (COVID-19): Breastfeeding)If a mother confirmed or suspected to have COVID-19 does not have a medical face mask should she still breastfeed?
53	(Coronavirus disease (COVID-19): Breastfeeding)I have confirmed or suspected COVID-19 and am too unwell to breastfeed my baby directly. What can I do?
54	(Coronavirus disease (COVID-19): Breastfeeding)I had confirmed or suspected COVID-19 and was unable to breastfeed, when can I start to breastfeed again?
55	(Coronavirus disease (COVID-19): Breastfeeding)I have confirmed or suspected COVID-19, is it safer to give my baby infant formula milk?
56	(Coronavirus disease (COVID-19): Breastfeeding)Can a breastfeeding woman get vaccinated against COVID-19?
57	(Coronavirus disease (COVID-19): Casirivimab and Imdevimab - monoclonal antibody therapy)I have COVID-19, should I be prescribed this monoclonal antibody therapy?
58	(Coronavirus disease (COVID-19): Casirivimab and Imdevimab - monoclonal antibody therapy)How is this monoclonal antibody therapy administered and what is the dosage?
59	(Coronavirus disease (COVID-19): Casirivimab and Imdevimab - monoclonal antibody therapy)Is this monoclonal antibody therapy suitable for anyone with COVID-19?
60	(Coronavirus disease (COVID-19): Casirivimab and Imdevimab - monoclonal antibody therapy)How does this monoclonal antibody therapy act?
61	(Coronavirus disease (COVID-19): Casirivimab and Imdevimab - monoclonal antibody therapy)Are there any side effects? Interactions with other drugs?
62	(Coronavirus disease (COVID-19): Casirivimab and Imdevimab - monoclonal antibody therapy)Do patients receiving the monoclonal antibody therapy need monitoring?
63	(Coronavirus disease (COVID-19): Casirivimab and Imdevimab - monoclonal antibody therapy)How expensive is this drug? Is it widely available?
64	(Coronavirus disease (COVID-19): Children and masks)Should my child wear a mask?
65	(Coronavirus disease (COVID-19): Children and masks)My child is under 5 years old. Should they wear a mask?
66	(Coronavirus disease (COVID-19): Children and masks)My child has disabilities. Should they wear a mask?
67	(Coronavirus disease (COVID-19): Children and masks)My child has a medical condition that compromises their immune system. Should they wear a mask?
68	(Coronavirus disease (COVID-19): Children and masks)What type of mask should my child wear?
69	(Coronavirus disease (COVID-20): Children and masks)How should children wear a mask?
70	(Coronavirus disease (COVID-21): Children and masks)Should my child wear a mask at home?
71	(Coronavirus disease (COVID-22): Children and masks)Should teachers or other adults interacting with children wear a mask?
72	(Coronavirus disease (COVID-23): Children and masks)Should children wear a mask when playing sports or doing physical activities?
73	(Coronavirus disease (COVID-24): Children and masks)Are there alternatives to fabric masks such as face shields?
74	(Coronavirus disease (COVID-19): Cleaning and disinfecting surfaces in non-health care settings)What areas should be prioritized for disinfection in non-health care settings?
75	(Coronavirus disease (COVID-19): Cleaning and disinfecting surfaces in non-health care settings)Which surface disinfectants are effective against COVID-19 in non-health care setting environments?
76	(Coronavirus disease (COVID-19): Cleaning and disinfecting surfaces in non-health care settings)What protection measures should people take when using disinfectants?
77	(Coronavirus disease (COVID-19): Cleaning and disinfecting surfaces in non-health care settings)What is the guidance for the disinfection of outdoor spaces such as open markets, roads?
78	(Coronavirus disease (COVID-19): Cleaning and disinfecting surfaces in non-health care settings)Are public systems for disinfecting individuals such as spraying via tunnel or chambers safe to use?
79	(Coronavirus disease (COVID-19): Cleaning and disinfecting surfaces in non-health care settings)What are the recommended practices once back home after outdoor activities?
80	(Coronavirus disease (COVID-19): Cleaning and disinfecting surfaces in non-health care settings)Are gloves recommended for the community in public spaces to protect against COVID-19, for example when going to the grocery store supermarket?
81	(Coronavirus disease (COVID-19): Cleaning and disinfecting surfaces in non-health care settings)How should I clean food items from the grocery store, for example fruit, vegetables or packaged items?
82	(Coronavirus disease (COVID-19): Climate change)Where can I find the latest information on COVID-19?
83	(Coronavirus disease (COVID-19): Climate change)Do weather and climate determine where COVID-19 occurs?
84	(Coronavirus disease (COVID-19): Climate change)Will climate change make COVID-19 worse?
85	(Coronavirus disease (COVID-19): Climate change)Have measures to contain COVID-19 reduced air pollution and emissions of greenhouse gases?
86	(Coronavirus disease (COVID-19): Climate change)How does water scarcity affect infectious diseases like COVID-19?
87	(Coronavirus disease (COVID-19): Climate change)What can the global response to COVID-19 teach us about our response to climate change?
88	(Coronavirus disease (COVID-19): Contact tracing)What is contact tracing?
89	(Coronavirus disease (COVID-19): Contact tracing)Can contact tracing help in controlling spread of the virus?
90	(Coronavirus disease (COVID-19): Contact tracing)Does contact tracing still work against new variants of the COVID-19 virus ?
91	(Coronavirus disease (COVID-19): Contact tracing)How do I know if I’m a contact? What should I do if I am?
92	(Coronavirus disease (COVID-19): Contact tracing)How is digital proximity tracing data stored and protected?
93	(Coronavirus disease (COVID-19): Contact tracing)What is quarantine? And how is it different from isolation?
94	(Coronavirus disease (COVID-19): Contact tracing)How do I manage quarantine and how do I take care of myself during quarantine?
95	(Coronavirus disease (COVID-19): Contact tracing)What can I do as an individual to support contact tracing measures in my community?
96	(Coronavirus disease (COVID-19): Contact tracing)If I’m travelling outside my country, do I need to provide accurate information to contact tracing personnel at the airport or at my destination? What if I’m concerned about how my private information is going to be used?
97	(Coronavirus disease (COVID-19): Contact tracing for responders)How does contact tracing work?
98	(Coronavirus disease (COVID-19): Contact tracing for responders)Who is defined as a contact?
99	(Coronavirus disease (COVID-19): Contact tracing for responders)What is backward contact tracing?
100	(Coronavirus disease (COVID-19): Contact tracing for responders)When should contact tracing be implemented?
101	(Coronavirus disease (COVID-19): Contact tracing for responders)How do you form a contact tracing workforce?
102	(Coronavirus disease (COVID-19): Contact tracing for responders)What are some of the challenges to effective contact tracing for COVID-19?
103	(Coronavirus disease (COVID-19): Contact tracing for responders)What are some digital tools used to support contact tracing? How can they enhance contact tracing processes?
104	(Coronavirus disease (COVID-19): Contact tracing for responders)What should be considered for data protection?
105	(Coronavirus disease (COVID-19): Contraception and family planning)Is contraception/ family planning safe to use during the COVID-19 pandemic?
106	(Coronavirus disease (COVID-19): Contraception and family planning)I want to avoid getting pregnant during the COVID-19 pandemic. What can I do?
107	(Coronavirus disease (COVID-19): Contraception and family planning)I can’t access my contraceptive method of choice. What do you advise?
108	(Coronavirus disease (COVID-19): Contraception and family planning)What is the best contraceptive method to use during the COVID-19 pandemic?
109	(Coronavirus disease (COVID-19): Contraception and family planning)I want to change my contraceptive method – is this possible?
110	(Coronavirus disease (COVID-19): Contraception and family planning)I want to remove or replace my implant or IUD – can I do this during COVID-19 pandemic?
111	(Coronavirus disease (COVID-19): Contraception and family planning)Why is providing contraception/ family planning, as well as family planning services and information, important during the COVID-19 pandemic?
112	(Coronavirus disease (COVID-19): Contraception and family planning)I am a policy maker. What can I do to make sure people can access contraception and family planning information and services?
113	(Coronavirus disease (COVID-19): Contraception and family planning)I am a programme manager. What can I do to help people access contraception and family planning information and services?
114	(Coronavirus disease (COVID-19): Contraception and family planning)I am a healthcare provider. I have heard that persons with COVID-19 may have increased risk of blood clots. How should I advise individuals who are using or want to use combined hormonal contraception?
115	(Coronavirus disease (COVID-19): Corticosteroids, including dexamethasone)I have COVID-19, should I be prescribed corticosteroids like dexamethasone?
116	(Coronavirus disease (COVID-19): Corticosteroids, including dexamethasone)What are corticosteroids and how do they work against COVID-19?
117	(Coronavirus disease (COVID-19): Corticosteroids, including dexamethasone)What is the benefit of corticosteroid treatment?
118	(Coronavirus disease (COVID-19): Corticosteroids, including dexamethasone)How are corticosteroids administered and what is the dosage?
119	(Coronavirus disease (COVID-19): Corticosteroids, including dexamethasone)Are corticosteroids suitable for anyone with COVID-19?
120	(Coronavirus disease (COVID-19): Corticosteroids, including dexamethasone)Is dexamethasone prequalified by WHO?
121	(Coronavirus disease (COVID-19): Corticosteroids, including dexamethasone)Do patients receiving corticosteroids need monitoring?
122	(Coronavirus disease (COVID-19): Corticosteroids, including dexamethasone)How expensive are corticosteroids? Are they widely available?
123	(Coronavirus disease (COVID-19): Corticosteroids, including dexamethasone)What are the typical side effects of corticosteroids, including dexamethasone?
124	(Coronavirus disease (COVID-19): Corticosteroids, including dexamethasone)Can corticosteroids be used in children/the elderly/pregnant?
125	(Coronavirus disease (COVID-19): Environmental Surveillance)Why is environmental surveillance of wastewater important during disease outbreaks?
126	(Coronavirus disease (COVID-19): Environmental Surveillance)How is wastewater testing used for COVID-19?
127	(Coronavirus disease (COVID-19): Environmental Surveillance)What does it mean when a wastewater sample tests positive for SARS-CoV-2?
128	(Coronavirus disease (COVID-19): Environmental Surveillance)Can I get sick with COVID-19 through contact with urine, faeces or sewage?
129	(Coronavirus disease (COVID-19): Environmental Surveillance)Can I get sick with COVID-19 from swimming in the sea, rivers, lakes or swimming pools?
130	(Coronavirus disease (COVID-19): Environmental Surveillance)Can I get sick with COVID-19 from drinking water?
131	(Coronavirus disease (COVID-19): Environmental Surveillance)Can wastewater testing be conducted in low-resource settings?
132	(Coronavirus disease (COVID-19): Environmental Surveillance)Does WHO recommend environmental surveillance of wastewater for COVID-19?
133	(Coronavirus disease (COVID-19): Ethics, resource allocation and priority setting)Can I adapt previous frameworks for pandemic influenza to guide resource allocation for COVID-19?
134	(Coronavirus disease (COVID-19): Ethics, resource allocation and priority setting)Are the ethical considerations the same for all medical countermeasures, including therapeutics, vaccines and personal protective equipment (PPE)?
135	(Coronavirus disease (COVID-19): Ethics, resource allocation and priority setting)What is the basis for deciding who should have priority access to scarce resources?
136	(Coronavirus disease (COVID-19): Ethics, resource allocation and priority setting)How should decision-makers make considered ethical judgements about these matters, given the likelihood that there will not be enough of a resource? Who should be involved in decision-making on scarce resources?
137	(Coronavirus disease (COVID-19): Ethics, resource allocation and priority setting)What are the key ethical considerations that governments, vaccine manufacturers and funders should take into account to ensure a fair distribution of vaccines globally?
138	(Coronavirus disease (COVID-19): Ethics, resource allocation and priority setting)What conclusions can we draw about the fair allocation of scarce resources within countries during the COVID-19 outbreak?
139	(Coronavirus disease (COVID-19): Food businesses)How can food businesses remain safe from virus contamination?
140	(Coronavirus disease (COVID-19): Food businesses)Should grocery store workers wear gloves? Masks?
141	(Coronavirus disease (COVID-19): Food businesses)What is the protocol when an employee working in a food business becomes ill with COVID-19?
142	(Coronavirus disease (COVID-19): Food businesses)When can an employee return to work following illness? Are temperature checks appropriate?
143	(Coronavirus disease (COVID-19): Food businesses)What specific precautions do food workers need to take?
144	(Coronavirus disease (COVID-19): Food businesses)How should employees maintain safe distance from one another during food production and processing?
145	(Coronavirus disease (COVID-19): Food businesses)How should baked goods and fresh produce be displayed in a food market/grocery store?
146	(Coronavirus disease (COVID-19): Food businesses)How should shopping trolleys or carts be disinfected?
147	(Coronavirus disease (COVID-19): Food businesses)What is the most appropriate sanitizer to use on surfaces in a food production environment?
148	(Coronavirus disease (COVID-19): Food businesses)Could the virus be transmitted from humans to food animals or vice versa?
149	(Coronavirus disease (COVID-19): Food businesses)What is known about various conditions affecting survivability of the virus?
150	(Coronavirus disease (COVID-19): Food businesses)What measures should be taken to ensure safe transport of food during this pandemic?
151	(Coronavirus disease (COVID-19): Food businesses)What measures should be taken to ensure safe water is used in food production during this pandemic?
152	(Coronavirus disease (COVID-19): Food businesses)How should food premises be cleaned/disinfected during this pandemic?
153	(Coronavirus disease (COVID-19): Food safety and nutrition)Can I get COVID-19 from eating fresh foods, like fruits and vegetables?
154	(Coronavirus disease (COVID-19): Food safety and nutrition)How should I wash fruits and vegetables in the time of COVID-19?
155	(Coronavirus disease (COVID-19): Food safety and nutrition)Can the virus that causes COVID-19 live on the surface of food packaging?
156	(Coronavirus disease (COVID-19): Food safety and nutrition)Can the virus that causes COVID-19 be transmitted through the consumption of cooked foods, including animal products?
157	(Coronavirus disease (COVID-19): Food safety and nutrition)Is it safe to go to grocery stores and other food markets?
158	(Coronavirus disease (COVID-19): Food safety and nutrition)Is it safe to have groceries delivered?
159	(Coronavirus disease (COVID-19): Food safety and nutrition)What is the best household disinfectant for surfaces?
160	(Coronavirus disease (COVID-19): Food safety and nutrition)What foods should be consumed to support the immune system?
161	(Coronavirus disease (COVID-19): Food safety and nutrition)Can micronutrient (vitamin and mineral) supplements prevent COVID-19 in healthy individuals or cure it in those with COVID-19 disease?
162	(Coronavirus disease (COVID-19): Food safety and nutrition)Are vitamin D supplements needed if individuals are not exposed to sunlight due to lockdowns?
163	(Coronavirus disease (COVID-19): Food safety and nutrition)Are there any herbal teas or herbal supplements that may help prevent or cure COVID-19?
164	(Coronavirus disease (COVID-19): Food safety and nutrition)Can probiotics help prevent COVID-19?
165	(Coronavirus disease (COVID-19): Food safety and nutrition)Can eating ginger help prevent COVID-19?
166	(Coronavirus disease (COVID-19): Food safety and nutrition)Can eating garlic help prevent COVID-19?
167	(Coronavirus disease (COVID-19): Food safety and nutrition)Can adding pepper to your soup or other meals help prevent or cure COVID-19?
168	(Coronavirus disease (COVID-19): Food safety authorities)How should imported foods from countries with high prevalence of COVID-19 be treated?
169	(Coronavirus disease (COVID-19): Food safety authorities)Do food inspectors need to wear any protective equipment?
170	(Coronavirus disease (COVID-19): Food safety authorities)What do food inspectors need to consider when reopening a food business when the pandemic is over?
171	(Coronavirus disease (COVID-19): Food safety authorities)What are the lab protocols for identifying the virus in food? On surfaces?
172	(Coronavirus disease (COVID-19): Food safety authorities)Is quarantine necessary for live animals imported from countries experiencing a large numbers of COVID-19 cases?
173	(Coronavirus disease (COVID-19): Food safety authorities)How do we ensure the food supply chain remains intact to prevent food shortages?
174	(Coronavirus disease (COVID-19): Food safety for consumers)Can I get COVID-19 from food?
175	(Coronavirus disease (COVID-19): Food safety for consumers)Can the virus live on the surface of foods (including fruits and vegetables, frozen foods, pre-packaged foods)?
176	(Coronavirus disease (COVID-19): Food safety for consumers)How to wash fruits and vegetables? Just with water, or something else?
177	(Coronavirus disease (COVID-19): Food safety for consumers)Can the virus live on the surface of food packaging? How long? Is it necessary to disinfect?
178	(Coronavirus disease (COVID-19): Food safety for consumers)How long is it to cook food? To what temperature to kill the virus?
179	(Coronavirus disease (COVID-19): Food safety for consumers)What precautions should consumers take in grocery stores?
180	(Coronavirus disease (COVID-19): Food safety for consumers)Is food/grocery delivery safe?
181	(Coronavirus disease (COVID-19): Food safety for consumers)What is the best household disinfectant for surfaces?
182	(Coronavirus disease (COVID-19): Food safety for consumers)Is it still safe to go to food markets? Animal markets? Wet markets?
183	(Coronavirus disease (COVID-19): Health and safety in the workplace)Can COVID-19 be transmitted at the workplace?
184	(Coronavirus disease (COVID-19): Health and safety in the workplace)What is the risk of contracting COVID-19 in the workplace?
185	(Coronavirus disease (COVID-19): Health and safety in the workplace)How can people assess the risk for exposure to COVID-19 in their workplace and plan for preventive measures?
186	(Coronavirus disease (COVID-19): Health and safety in the workplace)Who should carry out the workplace risk assessment?
187	(Coronavirus disease (COVID-19): Health and safety in the workplace)What are the key considerations for the workplace risk assessment?
188	(Coronavirus disease (COVID-19): Health and safety in the workplace)How should employers decide when to open, close or re-open workplaces and/or suspend or downscale work activities?
189	(Coronavirus disease (COVID-19): Health and safety in the workplace)What key measures to protect against COVID-19 should be undertaken in ALL workplaces?
190	(Coronavirus disease (COVID-19): Health and safety in the workplace)What additional measures should be taken at workplaces and for jobs at medium risk?
191	(Coronavirus disease (COVID-19): Health and safety in the workplace)What additional measures should be taken at workplaces and for jobs at high risk?
192	(Coronavirus disease (COVID-19): Health and safety in the workplace)What should be taken into consideration when setting a physical distance at the workplace?
193	(Coronavirus disease (COVID-19): Health and safety in the workplace)What are the rights, duties and responsibilities of employers?
194	(Coronavirus disease (COVID-19): Health and safety in the workplace)What are the rights, duties and responsibilities of workers?
195	(Coronavirus disease (COVID-19): Health and safety in the workplace)How can workplaces plan for the prevention and mitigation of COVID-19?
196	(Coronavirus disease (COVID-19): Health and safety in the workplace)Can the return to the workplace be immediate after public measures are lifted?
197	(Coronavirus disease (COVID-19): Health and safety in the workplace)Does WHO recommend thermal testing of people entering a workplace?
198	(Coronavirus disease (COVID-19): Health and safety in the workplace)Does WHO recommend workers wear masks at the workplace (office or others)? If yes, what type of masks?
199	(Coronavirus disease (COVID-19): Health and safety in the workplace)Are there any directives on office ventilation and air conditioning use?
200	(Coronavirus disease (COVID-19): Health and safety in the workplace)What mental health and psychosocial support should be provided to workers during COVID-19?
201	(Coronavirus disease (COVID-19): Herd immunity, lockdowns and COVID-19)What is ‘herd immunity’?
202	(Coronavirus disease (COVID-19): Herd immunity, lockdowns and COVID-19)What is WHO’s position on ‘herd immunity’ as a way of fighting COVID-19?
203	(Coronavirus disease (COVID-19): Herd immunity, lockdowns and COVID-19)What do we know about immunity from COVID-19?
204	(Coronavirus disease (COVID-19): Herd immunity, lockdowns and COVID-19)What is WHO’s position on ‘lockdowns’ as a way of fighting COVID-19?
205	(Coronavirus disease (COVID-19): Home care for families and caregivers)Someone in my household tested positive for COVID-19. Is it safe to care for them at home?
206	(Coronavirus disease (COVID-19): Home care for families and caregivers)Someone in my household tested positive for COVID-19. They have very mild symptoms, and our doctor says it is safe for me to care for them at home. What should I do to keep myself and others in the household healthy?
207	(Coronavirus disease (COVID-19): Home care for families and caregivers)My child has tested positive for COVID-19. What should I do?
208	(Coronavirus disease (COVID-19): Home care for families and caregivers)Our healthcare provider has recommended that I use a pulse oximeter as part of the care I am providing at home to a COVID-19 patient. What is a pulse oximeter and what does it do?
209	(Coronavirus disease (COVID-19): Home care for families and caregivers)What should I do if the symptoms of the person with COVID-19 infection in my care seem to be getting worse?
210	(Coronavirus disease (COVID-19): Home care for families and caregivers)How long does the person with COVID-19 infection need to stay in isolation?
211	(Coronavirus disease (COVID-19): Home care for families and caregivers)Someone in my household has COVID-19. Do other people in the household need to isolate?
212	(Coronavirus disease (COVID-19): Home care for families and caregivers)If I have been vaccinated against COVID-19, can I safely care for someone with COVID-19 infection without risk?
213	(Coronavirus disease (COVID-19): Home care for health workers and administrators)When should a patient with COVID-19 be cared for at home?
214	(Coronavirus disease (COVID-19): Home care for health workers and administrators)What factors determine whether a COVID-19 patient can be cared for at home?
215	(Coronavirus disease (COVID-19): Home care for health workers and administrators)What additional factors should be taken into consideration when assessing the home setting to determine if it is safe for patients and families to remain at home?
216	(Coronavirus disease (COVID-19): Home care for health workers and administrators)What precautions should health workers take when providing care to patients in home settings?
217	(Coronavirus disease (COVID-19): Home care for health workers and administrators)Could pregnant women be cared for at home if they have COVID-19?
218	(Coronavirus disease (COVID-19): Home care for health workers and administrators)Can children be cared for at home if they have COVID-19?
219	(Coronavirus disease (COVID-19): How is it transmitted?)How does COVID-19 spread between people?
220	(Coronavirus disease (COVID-19): How is it transmitted?)When do infected people transmit the virus?
221	(Coronavirus disease (COVID-19): How is it transmitted?)What is the difference between people who are asymptomatic or pre-symptomatic? Don’t they both mean someone without symptoms?
222	(Coronavirus disease (COVID-19): How is it transmitted?)Are there certain settings where COVID-19 can spread more easily?
223	(Coronavirus disease (COVID-19): How is it transmitted?)How can I reduce my risk of getting COVID-19?
224	(Coronavirus disease (COVID-19): Hydroxychloroquine)Does WHO recommend hydroxychloroquine to prevent COVID-19?
225	(Coronavirus disease (COVID-19): Hydroxychloroquine)Does WHO recommend hydroxychloroquine as a treatment for COVID-19?
226	(Coronavirus disease (COVID-19): Malaria and COVID-19)How many malaria-affected countries have reported cases of COVID-19?
227	(Coronavirus disease (COVID-19): Malaria and COVID-19)Should core malaria vector control interventions be maintained in view of the rapid global spread of COVID-19?
228	(Coronavirus disease (COVID-19): Malaria and COVID-19)Should WHO-recommended preventive therapies be maintained in sub-Saharan Africa?
229	(Coronavirus disease (COVID-19): Malaria and COVID-19)Are there any changes to WHO guidance with respect to malaria diagnosis and treatment?
230	(Coronavirus disease (COVID-19): Malaria and COVID-19)What additional special measures may be needed in the context of COVID-19?
231	(Coronavirus disease (COVID-19): Malaria and COVID-19)What are the key considerations for countries that are working to eliminate malaria or prevent re-establishment of transmission?
232	(Coronavirus disease (COVID-19): Malaria and COVID-19)Why is WHO particularly concerned about the spread of COVID-19 in malaria-affected areas?
233	(Coronavirus disease (COVID-19): Malaria and COVID-19)Have there been disruptions in the global supply of key malaria-related commodities as a result of the COVID-19 pandemic?
234	(Coronavirus disease (COVID-19): Malaria and COVID-19)What is WHO’s position on the use of chloroquine and hydroxychloroquine in the context of the COVID-19 response?
235	(Coronavirus disease (COVID-19): Malaria and COVID-19)What is WHO’s position on the use of Artemisia plant material for the prevention or treatment of malaria and/or COVID-19?
236	(Coronavirus disease (COVID-19): Malaria and COVID-19)What is WHO doing to support malaria-affected countries in the context of COVID-19?
237	(Coronavirus disease (COVID-19): Masks)Why should people wear masks?
238	(Coronavirus disease (COVID-19): Masks)When should masks be worn by the public?
239	(Coronavirus disease (COVID-19): Masks)What kind of mask should the public wear?
240	(Coronavirus disease (COVID-19): Masks)How do I choose what fabric mask to buy, or ideal fit and fabrics if I make my own?
241	(Coronavirus disease (COVID-19): Masks)How should I put on, wear and take off a medical mask?
242	(Coronavirus disease (COVID-19): Masks)How should I wear and clean a fabric mask?
243	(Coronavirus disease (COVID-19): Masks)Should I wear a mask while exercising?
244	(Coronavirus disease (COVID-19): Masks)When should health workers wear a respirator in the context of COVID-19?
245	(Coronavirus disease (COVID-19): Masks)What is the difference between medical masks and respirators, like N95s?
246	(Coronavirus disease (COVID-19): Masks)In healthcare facilities, when should medical mask be worn?
247	(Coronavirus disease (COVID-19): Mass gatherings)How large does a meeting or event need to be in order to be a “mass gathering”?
248	(Coronavirus disease (COVID-19): Mass gatherings)Does WHO recommend that all international mass gatherings be cancelled because of COVID-19?
249	(Coronavirus disease (COVID-19): Mass gatherings)What factors should organizers and health authorities look at when assessing whether the risks are acceptable or not?
250	(Coronavirus disease (COVID-19): Mass gatherings)What if my organization does not have the expertise to assess the risks COVID-19 poses for our planned mass gathering?
251	(Coronavirus disease (COVID-19): Mass gatherings)If we go ahead with an international mass gathering, what can we do to reduce the risk of participants catching COVID-19?
252	(Coronavirus disease (COVID-19): Mass gatherings)Where can I find more advice on assessing and managing health risks around international mass gatherings?
253	(Coronavirus disease (COVID-19): Mass gatherings)What should be the criteria for excluding an athlete or other accredited participant from competing?
254	(Coronavirus disease (COVID-19): Mass gatherings)Should event organizers arrange screening at venues beyond national government requirements for point of entry (PoE)?
255	(Coronavirus disease (COVID-19): Mass gatherings)Should event organizers provide COVID-19 testing?
256	(Coronavirus disease (COVID-19): Mass gatherings)Are there additional safeguards event organizers can implement or recommend to athletes/officials/visitors in the context of COVID-19?
257	(Coronavirus disease (COVID-19): Mass gatherings)What are the risks arising from public transport to the venue(s)?
258	(Cronavirus disease (COVID-19): Post COVID-19 condition)What is post COVID-19 condition?
259	(Cronavirus disease (COVID-19): Post COVID-19 condition)How soon after getting COVID-19 can someone be diagnosed with post COVID-19 condition?
260	(Cronavirus disease (COVID-19): Post COVID-19 condition)What are common symptoms of post COVID-19 condition (long COVID)?
261	(Cronavirus disease (COVID-19): Post COVID-19 condition)What should I do if I have had COVID-19 and am experiencing symptoms and effects like those described as post COVID-19 condition?
262	(Cronavirus disease (COVID-19): Post COVID-19 condition)Who is most at risk of developing post COVID-19 condition?
263	(Cronavirus disease (COVID-19): Post COVID-19 condition)If I had a confirmed case of COVID-19 and I’m still experiencing symptoms, how long would it take before I could be diagnosed with post COVID-19 condition?
264	(Cronavirus disease (COVID-19): Post COVID-19 condition)How long does post COVID-19 condition last?
265	(Cronavirus disease (COVID-19): Post COVID-19 condition)What can I do to protect myself against post COVID-19 condition?
266	(Cronavirus disease (COVID-19): Post COVID-19 condition)Does getting vaccinated prevent post COVID-19 condition?
267	(Cronavirus disease (COVID-19): Post COVID-19 condition)If I have post COVID-19 condition, can I give it to others?
268	(Cronavirus disease (COVID-19): Post COVID-19 condition)How does post COVID-19 condition affect children and adolescents?
269	(Coronavirus disease (COVID-19): Pregnancy, childbirth and the postnatal period)Are pregnant women at higher risk from COVID-19?
270	(Coronavirus disease (COVID-19): Pregnancy, childbirth and the postnatal period)I’m pregnant. How can I protect myself against COVID-19?
271	(Coronavirus disease (COVID-19): Pregnancy, childbirth and the postnatal period)Should pregnant women be tested for COVID-19?
272	(Coronavirus disease (COVID-19): Pregnancy, childbirth and the postnatal period)Can COVID-19 be passed from a woman to her unborn or newborn baby?
273	(Coronavirus disease (COVID-19): Pregnancy, childbirth and the postnatal period)What care should be available during pregnancy, childbirth and the postnatal period?
274	(Coronavirus disease (COVID-19): Pregnancy, childbirth and the postnatal period)Do pregnant women with suspected or confirmed COVID-19 need to give birth by caesarean section?
275	(Coronavirus disease (COVID-19): Pregnancy, childbirth and the postnatal period)Can I touch and hold my newborn baby if I have COVID-19?
276	(Coronavirus disease (COVID-19): Pregnancy, childbirth and the postnatal period)Can pregnant women get vaccinated against COVID-19?
277	(Coronavirus disease (COVID-19): Risks and safety for older people)What is COVID-19?
278	(Coronavirus disease (COVID-19): Risks and safety for older people)How is COVID-19 transmitted?
279	(Coronavirus disease (COVID-19): Risks and safety for older people)Who is at risk of developing severe disease?
280	(Coronavirus disease (COVID-19): Risks and safety for older people)Is there a vaccine, drug or treatment for COVID-19?
281	(Coronavirus disease (COVID-19): Risks and safety for older people)What can I do to prevent infection?
282	(Coronavirus disease (COVID-19): Risks and safety for older people)What can older people do to prepare for COVID-19 in their community?
283	(Coronavirus disease (COVID-19): Risks and safety for older people)How can I keep healthy on a daily basis during the COVID-19 pandemic?
284	(Coronavirus disease (COVID-19): Risks and safety for older people)What should I do if I have symptoms of COVID-19?
285	(Coronavirus disease (COVID-19): Risks and safety for older people)I have recently lost someone I care about. What advice do you have to help me cope?
286	(Coronavirus disease (COVID-19): Risks and safety for older people)What precautions are necessary when visiting someone in a health and/or long-term care facility?
287	(Coronavirus disease (COVID-19): Schools)Are children at lower risk of COVID-19 than adults?
288	(Coronavirus disease (COVID-19): Schools)What is the role of children in transmission?
289	(Coronavirus disease (COVID-19): Schools)Should children with underlying health conditions (asthma, diabetes, obesity) return to school?
290	(Coronavirus disease (COVID-19): Schools)What is the incubation period for children?
291	(Coronavirus disease (COVID-19): Schools)What should be considered when deciding whether to re-open schools or keep them open?
292	(Coronavirus disease (COVID-19): Schools)What benefits would school re-opening provide?
293	(Coronavirus disease (COVID-19): Schools)What are the prevention and control measures to be prepared and put in place in schools?
294	(Coronavirus disease (COVID-19): Schools)Checklist for parents/caregivers and community members
295	(Coronavirus disease (COVID-19): Schools)Checklist for students and children
296	(Coronavirus disease (COVID-19): Schools)What are the risks during transportation to and from schools?
297	(Coronavirus disease (COVID-19): Schools)Does WHO recommend staff and children to wear masks at school? And if yes, what type of masks?
298	(Coronavirus disease (COVID-19): Schools)Are there any specific recommendations on school ventilation and air conditioning use?
299	(Coronavirus disease (COVID-19): Schools)What should be monitored after re-opening of school?
300	(Coronavirus disease (COVID-19): Schools)Should teachers and other staff with underlying health conditions return to school?
301	(Coronavirus disease (COVID-19): Serology, antibodies and immunity)What is serology?
302	(Coronavirus disease (COVID-19): Serology, antibodies and immunity)What is the difference between molecular testing and serologic testing?
303	(Coronavirus disease (COVID-19): Serology, antibodies and immunity)What is the purpose of serologic testing?
304	(Coronavirus disease (COVID-19): Serology, antibodies and immunity)Does the presence of antibodies mean that a person is immune?
305	(Coronavirus disease (COVID-19): Serology, antibodies and immunity)Can people who have had SARS-CoV-2 infection be re-infected?
306	(Coronavirus disease (COVID-19): Serology, antibodies and immunity)What are the results of seroprevalence studies published to date?
307	(Coronavirus disease (COVID-19): Serology, antibodies and immunity)What is herd immunity?
308	(Coronavirus disease (COVID-19): Similarities and differences between COVID-19 and Influenza)How are COVID-19 and influenza viruses similar?
309	(Coronavirus disease (COVID-19): Similarities and differences between COVID-19 and Influenza)How are COVID-19 and influenza viruses different?
310	(Coronavirus disease (COVID-19): Similarities and differences between COVID-19 and Influenza)If I have had my flu shot, do I also need the COVID-19 vaccine?
311	(Coronavirus disease (COVID-19): Similarities and differences between COVID-19 and Influenza)Can someone be infected with COVID-19 and influenza at the same time?
312	(Coronavirus disease (COVID-19): Similarities and differences between COVID-19 and Influenza)How can I protect myself against COVID-19 and influenza?
313	(Coronavirus disease (COVID-19): Small public gatherings）I am planning to attend a wedding and a party. What precautions should I take to protect myself and others from getting infected with COVID-19?
314	(Coronavirus disease (COVID-19): Small public gatherings）I am organizing a gathering for family and friends. What steps can I take to make the event as safe as possible for my guests?
315	(Coronavirus disease (COVID-19): Solidarity Trial and hydroxychloroquine)Why was the use of hydroxychloroquine stopped in the Solidarity Trial?
316	(Coronavirus disease (COVID-19): Solidarity Trial and hydroxychloroquine)What will happen to the people who were already enrolled in the hydroxychloroquine arm of the trial?
317	(Coronavirus disease (COVID-19): Solidarity Trial and hydroxychloroquine)What is WHO’s view of the use of hydroxychloroquine in pre or post-exposure prophylaxis?
318	(Coronavirus disease (COVID-19): Solidarity Trial and hydroxychloroquine)What is the Solidarity Trial?
319	(Coronavirus disease (COVID-19): Staying active)What is physical activity?
320	(Coronavirus disease (COVID-19): Staying active)Why do we need it?
321	(Coronavirus disease (COVID-19): Staying active)How much physical activity is recommended?
322	(Coronavirus disease (COVID-19): Staying active)So how do I stay safe while exercising in COVID-19?
323	(Coronavirus disease (COVID-19): Staying active)How do I stay active in and around the home?
324	(Coronavirus disease (COVID-19): Staying at hotels and accommodation establishments)What precautions should everyone take in a hotel or other accommodation establishment?
325	(Coronavirus disease (COVID-19): Staying at hotels and accommodation establishments)Are pools and water areas safe to use?
326	(Coronavirus disease (COVID-19): Staying at hotels and accommodation establishments)Are there precautions to take while eating in a restaurant?
327	(Coronavirus disease (COVID-19): Staying at hotels and accommodation establishments)s it safe to use fans or air conditioning in an accommodation?
328	(Coronavirus disease (COVID-19): Staying at hotels and accommodation establishments)Can you get the virus from people who were in the room previous to you?
329	(Coronavirus disease (COVID-19): Staying at hotels and accommodation establishments)What should travellers do if they get sick while at an accommodation facility?
330	(Coronavirus disease (COVID-19): Tobacco)As a smoker, am I likely to get more severe symptoms if I get COVID-19?
331	(Coronavirus disease (COVID-19): Tobacco)As a e-cigarette user, am I more likely to have more severe symptoms if infected?
332	(Coronavirus disease (COVID-19): Tobacco)What about using smokeless tobacco, like chewing tobacco?
333	(Coronavirus disease (COVID-19): Tobacco)What does WHO recommend for tobacco users?
334	(Coronavirus disease (COVID-19): Tobacco)What can I do to protect people from the risks associated with smoking, smokeless tobacco use and vaping?
335	(Coronavirus disease (COVID-19): Tobacco)Can nicotine affect my chances in the context of COVID-19?
336	(Coronavirus disease (COVID-19): Tocilizumab and sarilumab - Interleukin-6 receptor blockers)I have COVID-19, should I be prescribed IL-6 receptor blockers?
337	(Coronavirus disease (COVID-19): Tocilizumab and sarilumab - Interleukin-6 receptor blockers)How are IL-6 receptor blockers administered?
338	(Coronavirus disease (COVID-19): Tocilizumab and sarilumab - Interleukin-6 receptor blockers)Are IL-6 receptor blockers suitable for anyone with COVID-19?
339	(Coronavirus disease (COVID-19): Tocilizumab and sarilumab - Interleukin-6 receptor blockers)How do IL-6 receptor blockers act?
340	(Coronavirus disease (COVID-19): Tocilizumab and sarilumab - Interleukin-6 receptor blockers)Do IL-6 receptor blockers have side effects?
341	(Coronavirus disease (COVID-19): Tocilizumab and sarilumab - Interleukin-6 receptor blockers)Do patients receiving IL-6 receptor blockers need monitoring?
342	(Coronavirus disease (COVID-19): Tocilizumab and sarilumab - Interleukin-6 receptor blockers)How expensive are IL-6 receptor blockers? Are they widely available?
343	(Coronavirus disease (COVID-19): Travel advice for the general public)Should I travel?
344	(Coronavirus disease (COVID-19): Travel advice for the general public)What precautions should I take during travel?
345	(Coronavirus disease (COVID-19): Travel advice for the general public)Who should not travel?
346	(Coronavirus disease (COVID-19): Travel advice for the general public)What is meant by “essential travel”?
347	(Coronavirus disease (COVID-19): Travel advice for the general public)If I feel well but am in the high-risk category, should I travel?
348	(Coronavirus disease (COVID-19): Travel advice for the general public)The travel company is asking me to wear a mask while traveling. Which kind of mask should I use?
349	(Coronavirus disease (COVID-19): Travel advice for the general public)Should I get a vaccine or immunity certificate before travelling?
350	(Coronavirus disease (COVID-19): Travel advice for the general public)Could I be screened when I exit or arrive at my destination?
351	(Coronavirus disease (COVID-19): Travel advice for the general public)Should I use a digital contact tracing app while traveling?
352	(Coronavirus disease (COVID-19): Travel advice for the general public)Should I get a COVID-19 test before departure or upon arrival?
353	(Coronavirus disease (COVID-19): Travel advice for the general public)What happens if I have symptoms while traveling or when I arrive at my destination?
354	(Coronavirus disease (COVID-19): Travel advice for the general public)If I am asked to take a COVID-19 test at my destination, how much will it cost?
355	(Coronavirus disease (COVID-19): Travel advice for the general public)Are there any special precautions I should take after I arrive at my destination?
356	(Coronavirus disease (COVID-19): Travel advice for the general public)How can ventilation reduce the risk of contracting COVID-19 in airplanes?
357	(Coronavirus disease (COVID-19): Travel advice for the general public)What should I do if I get sick while traveling?
358	(Coronavirus disease (COVID-19): Tuberculosis)Are people with tuberculosis likely to be at increased risk of COVID-19 infection, illness and death?
359	(Coronavirus disease (COVID-19): Tuberculosis)Do COVID-19 and tuberculosis spread in the same way?
360	(Coronavirus disease (COVID-19): Tuberculosis)What is the potential impact of COVID-19 pandemic on essential tuberculosis services?
361	(Coronavirus disease (COVID-19): Tuberculosis)What should health authorities do to provide sustainability of essential tuberculosis services during the COVID-19 pandemic?
362	(Coronavirus disease (COVID-19): Tuberculosis)How can health authorities ensure supplies of tuberculosis medicines and diagnostics?
363	(Coronavirus disease (COVID-19): Tuberculosis)What services can be leveraged across both diseases?
364	(Coronavirus disease (COVID-19): Tuberculosis)What measures should be in place to protect staff working in tuberculosis laboratories and healthcare facilities, and community health workers, from COVID-19 infection?
365	(Coronavirus disease (COVID-19): Tuberculosis)How can we protect people seeking tuberculosis care during the COVID-19 pandemic?
366	(Coronavirus disease (COVID-19): Tuberculosis)Can tuberculosis and COVID-19 be tested on the same type of specimen?
367	(Coronavirus disease (COVID-19): Tuberculosis)Should all people being evaluated for tuberculosis also be tested for COVID-19 and vice-versa?
368	(Coronavirus disease (COVID-19): Tuberculosis)Is tuberculosis treatment different in people who have both TB and COVID-19?
369	(Coronavirus disease (COVID-19): Tuberculosis)Does the BCG vaccine protect people from COVID-19?
370	(Coronavirus disease (COVID-19): Vaccine access and allocation)As safe and effective vaccines for COVID-19 are approved, who should be the first to receive them?What is WHO doing to ensure that COVID-19 vaccines will be allocated fairly?
371	(Coronavirus disease (COVID-19): Vaccine access and allocation)What is WHO doing to ensure that COVID-19 vaccines will be allocated fairly?
372	(Coronavirus disease (COVID-19): Vaccine access and allocation)How is WHO helping countries prepare for COVID-19 vaccines rollouts?
373	(Coronavirus disease (COVID-19): Vaccine research and development)How is the research and development process being accelerated without compromising safety?
374	(Coronavirus disease (COVID-19): Vaccine research and development)What are human challenge studies? What is WHO’s view on these studies?
375	(Coronavirus disease (COVID-19): Vaccine research and development)Who should participate in clinical trials for COVID-19 vaccines?
376	(Coronavirus disease (COVID-19): Vaccine research and development)How do I volunteer for a COVID-19 vaccine trial?
377	(Coronavirus disease (COVID-19): Vaccines)What vaccines are there against COVID-19?
378	(Coronavirus disease (COVID-19): Vaccines)What are the benefits of getting vaccinated?
379	(Coronavirus disease (COVID-19): Vaccines)Who should get vaccinated against COVID-19?
380	(Coronavirus disease (COVID-19): Vaccines)Who should not be vaccinated against COVID-19?
381	(Coronavirus disease (COVID-19): Vaccines)Should I be vaccinated if I have had COVID-19?
382	(Coronavirus disease (COVID-19): Vaccines)Which COVID-19 vaccine should I get?
383	(Coronavirus disease (COVID-19): Vaccines)How quickly could COVID-19 vaccines stop the pandemic?
384	(Coronavirus disease (COVID-19): Vaccines)What is the difference between the immunity you develop from getting COVID-19 and immunity from getting a COVID-19 vaccine?
385	(Coronavirus disease (COVID-19): Vaccines)Do the COVID-19 vaccines protect against virus variants?
386	(Coronavirus disease (COVID-19): Vaccines)What types of COVID-19 vaccines are there? How do they work?
387	(Coronavirus disease (COVID-19): Vaccines)Can I have the second or third dose with a different vaccine than the first dose?
388	(Coronavirus disease (COVID-19): Vaccines)What are the side effects of COVID-19 vaccines?
389	(Coronavirus disease (COVID-19): Vaccines)Does having side effects mean that the vaccine is working? What does having no side effects mean?
390	(Coronavirus disease (COVID-19): Vaccines)What should I do if I think my side effects are unusual?
391	(Coronavirus disease (COVID-19): Vaccines)Is there a link between COVID-19 vaccines and allergic reactions?
392	(Coronavirus disease (COVID-19): Vaccines)What happens if a serious adverse event is reported after vaccination?
393	(Coronavirus disease (COVID-19): Vaccines)Can I still get COVID-19 after I have been vaccinated?
394	(Coronavirus disease (COVID-19): Vaccines)Does being vaccinated stop me from infecting other people with COVID-19?
395	(Coronavirus disease (COVID-19): Vaccines)Can I stop taking precautions after being vaccinated?
396	(Coronavirus disease (COVID-19): Vaccines)How long does protection from COVID-19 vaccines last?
397	(Coronavirus disease (COVID-19): Vaccines)Who needs an additional dose of COVID-19 vaccines?
398	(Coronavirus disease (COVID-19): Vaccines)How many booster doses of COVID-19 vaccine do I need?
399	(Coronavirus disease (COVID-19): Vaccines)Can the COVID-19 vaccine cause a positive test result for the disease, such as for a PCR or antigen test?
400	(Coronavirus disease (COVID-19): Vaccines)Once I have been vaccinated, can I safely travel internationally?
401	(Coronavirus disease (COVID-19): Vaccines)Is it safe for me to take antibiotics after the vaccine?
402	(Coronavirus disease (COVID-19): Vaccines)Is it safe to drink alcohol after getting a COVID-19 vaccine?
403	(Coronavirus disease (COVID-19): Vaccines)Can children and adolescents get vaccinated against COVID-19?
404	(Coronavirus disease (COVID-19): Vaccines)Can I get vaccinated against COVID-19 if I am pregnant?
405	(Coronavirus disease (COVID-19): Vaccines)Should I get vaccinated if I want to have a baby in the future?
406	(Coronavirus disease (COVID-19): Vaccines)Should I get vaccinated against COVID-19 if I am breastfeeding?
407	(Coronavirus disease (COVID-19): Vaccines)Is it safe to get vaccinated if I am menstruating?
408	(Coronavirus disease (COVID-19): Vaccines)Could getting vaccinated against COVID-19 disrupt my menstrual cycle?
409	(Coronavirus disease (COVID-19): Vaccines safety)How do we know that COVID-19 vaccines are safe?
410	(Coronavirus disease (COVID-19): Vaccines safety)How does WHO ensure that COVID-19 vaccines are safe and effective?
411	(Coronavirus disease (COVID-19): Vaccines safety)What systems are in place to monitor vaccine safety?
412	(Coronavirus disease (COVID-19): Vaccines safety)How will WHO inform the public about suspected or confirmed serious adverse events related to COVID-19 vaccines?
413	(Coronavirus disease (COVID-19): Vaccines safety)Under what circumstances should a COVID-19 vaccine be recalled?
414	(Coronavirus disease (COVID-19): Vaccines safety)What are the side effects of COVID-19 vaccines?
415	(Coronavirus disease (COVID-19): Vaccines safety)Does having side effects mean that the vaccine is working? What does having no side effects mean?
416	(Coronavirus disease (COVID-19): Vaccines safety)What should I do if I think my side effects are unusual?
417	(Coronavirus disease (COVID-19): Vaccines safety)Is there a link between COVID-19 vaccines and allergic reactions?
418	(Coronavirus disease (COVID-19): Vaccines safety)What happens if a serious adverse event is reported after vaccination?
419	(Coronavirus disease (COVID-19): Vaccines safety)Is it safe to mix-and-match different COVID-19 vaccines?
420	(Coronavirus disease (COVID-19): Vaccines safety)Should women who are on their periods take the COVID-19 vaccine?
421	(Coronavirus disease (COVID-19): Vaccines safety)Are mRNA vaccines safe? If they’re based on new technology, how can we be sure?
422	(Coronavirus disease (COVID-19): Vaccines safety)Is there a risk of heart inflammation (myocarditis or pericarditis) from mRNA COVID-19 vaccines?
423	(Coronavirus disease (COVID-19): Vaccines safety)Do the COVID-19 Astra Zeneca and Johnson & Johnson/Janssen vaccines cause blood clots?
424	(Coronavirus disease (COVID-19): Vaccines safety)Do the AstraZeneca and Johnson & Johnson/Janssen COVID-19 vaccines cause Guillain-Barré syndrome?
425	(Coronavirus disease (COVID-19): Variants of SARS-COV-2)What are variants of SARS-COV-2, the virus that causes COVID-19?
426	(Coronavirus disease (COVID-19): Variants of SARS-COV-2)What is the difference between a variant of interest and a variant of concern?
427	(Coronavirus disease (COVID-19): Variants of SARS-COV-2)How do variants of SARS-CoV-2, the virus that causes COVID-19, get their names?
428	(Coronavirus disease (COVID-19): Variants of SARS-COV-2)What is the Omicron variant?
429	(Coronavirus disease (COVID-19): Variants of SARS-COV-2)What makes the Omicron variant different from other variants?
430	(Coronavirus disease (COVID-19): Variants of SARS-COV-2)What is being done to understand more about the Omicron variant?
431	(Coronavirus disease (COVID-19): Variants of SARS-COV-2) What is the Delta variant?
432	(Coronavirus disease (COVID-19): Variants of SARS-COV-2)What can I do to protect myself from variants?
433	(Coronavirus disease (COVID-19): Variants of SARS-COV-2)How can we stop new variants from emerging?
434	(Coronavirus disease (COVID-19): Variants of SARS-COV-2)are the variants more likely to cause infection, disease and death in people who are already vaccinated?
435	(Coronavirus disease (COVID-19): Variants of SARS-COV-2)What is the difference between a ‘mutation’ and a ‘variant’?
436	(Coronavirus disease (COVID-19): Ventilation and air conditioning)What is ventilation and how can it prevent COVID-19 from spreading?
437	(Coronavirus disease (COVID-19): Ventilation and air conditioning)How do I improve ventilation in my home or workplace?
438	(Coronavirus disease (COVID-19): Ventilation and air conditioning)Will an air conditioner provide good ventilation?
439	(Coronavirus disease (COVID-19): Ventilation and air conditioning)How can I improve heating and air conditioning systems at home?
440	(Coronavirus disease (COVID-19): Ventilation and air conditioning)Can fans be used safely inside?
441	(Coronavirus disease (COVID-19): Ventilation and air conditioning)How can I improve ventilation at home if someone is sick with the virus that causes COVID-19?
442	(Coronavirus disease (COVID-19): Ventilation and air conditioning)Is it safe for me to have visitors in my home if I have good ventilation?
443	(Coronavirus disease (COVID-19): Ventilation and air conditioning)Do portable air filters provide ventilation?
444	(Coronavirus disease (COVID-19): Ventilation and air conditioning)Does mosquito screening impact ventilation?
445	(Coronavirus disease (COVID-19): Ventilation and air conditioning)How can I improve ventilation in a car or vehicle?
446	(Coronavirus disease (COVID-19): Ventilation and air conditioning)How can ventilation reduce the risk of contracting COVID-19 in airplanes?
447	(Coronavirus disease (COVID-19): Ventilation and air conditioning)What is WHO doing to address ventilation in the context of COVID-19?
448	(Coronavirus disease (COVID-19): Violence against women)Home is not a safe place for me. What can I do?
449	(Coronavirus disease (COVID-19): Violence against women)I need medical attention because of violence. Who can help me and where should I go?
450	(Coronavirus disease (COVID-19): Violence against women)I am safe, but I am suffering from mental / sexual / social / long-term physical health problems because of violence. Is there anyone who can help me during COVID-19?
451	(Coronavirus disease (COVID-19): Violence against women)I am worried about someone I know. How can I help?
452	(Coronavirus disease (COVID-19): Violence against women)I want to report an incidence of violence during COVID-19. What should I do?
453	(Coronavirus disease (COVID-19): Violence against women)I have harmed or am worried about harming or hurting my partner (and children) with my words or actions. How can I stop?
454	(Coronavirus disease (COVID-19): Violence against women)I am a health worker. How can I help women survivors of violence during COVID-19?
455	(Coronavirus disease (COVID-19): Violence against women)I run a health facility. What can I do to support women survivors of violence during COVID-19?
456	(Coronavirus disease (COVID-19): Violence against women)I am a policy maker. What can I do to prevent and address violence against women during COVID-19?
457	(Coronavirus disease (COVID-19): Violence against women)Has violence against women increased since the beginning of the COVID-19 pandemic?
458	(Coronavirus disease (COVID-19): Violence against women)How does COVID-19 increase risks of violence for women?
459	(Coronavirus disease (COVID-19): Violence against women)Who is most vulnerable?
460	(Coronavirus disease (COVID-19): Violence against women)Why should I care about violence against women during COVID-19?
461	(Coronavirus disease (COVID-19): Virus Evolution)What does it mean to say a virus mutates or changes?
462	(Coronavirus disease (COVID-19): Virus Evolution)Should I be concerned about SARS-CoV-2 changing?
463	(Coronavirus disease (COVID-19): Virus Evolution)What is WHO doing to monitor and understand the changes in SARS-CoV-2?
464	(Coronavirus disease (COVID-19): Virus Evolution)How does SARS-CoV-2 change when it infects animals, and what are the implications?
465	(Coronavirus disease (COVID-19): Working in hotels and other accommodation establishments)What can staff do to stay safe while working at a hotel or other accommodation establishment?
466	(Coronavirus disease (COVID-19): Working in hotels and other accommodation establishments)Should staff wear a mask while working?
467	(Coronavirus disease (COVID-19): Working in hotels and other accommodation establishments)What should staff do if a guest becomes sick at an accommodation establishment?
468	(Coronavirus disease (COVID-19): Working in hotels and other accommodation establishments)What should staff do if they have symptoms?
469	(Global excess deaths associated with the COVID-19 pandemic)What is excess mortality?
470	(Global excess deaths associated with the COVID-19 pandemic)Why is excess mortality the preferred measure?
471	(Global excess deaths associated with the COVID-19 pandemic)Why do the estimates show negative excess deaths for some countries?
472	(Global excess deaths associated with the COVID-19 pandemic)Why are the WHO estimates different from estimates produced by others?
473	(Global excess deaths associated with the COVID-19 pandemic)What are the challenges in calculating excess mortality including COVID-19?
474	(Global excess deaths associated with the COVID-19 pandemic)Where can I review the methodology used to calculate the estimates for each country?
475	(Global excess deaths associated with the COVID-19 pandemic)Who are the members of the Technical Advisory Group (TAG) on COVID-19 Mortality Assessment?
476	(Global excess deaths associated with the COVID-19 pandemic)Is a ‘one size fits all’ model used to produce excess mortality estimates?
477	(Global excess deaths associated with the COVID-19 pandemic)How are countries grouped in Tier 1 or 2 for the estimation approach?
478	(Global excess deaths associated with the COVID-19 pandemic)How are countries grouped to determine the age-sex pattern of excess deaths?
479	(Global excess deaths associated with the COVID-19 pandemic)What are the limitations of these estimates and methods?
480	(Global excess deaths associated with the COVID-19 pandemic)What process did the WHO follow to calculate the estimates?
481	(Global excess deaths associated with the COVID-19 pandemic)What is a country consultation process and what are countries be consulted on?
482	(Global excess deaths associated with the COVID-19 pandemic)Where can I find the estimates for my country?
483	(Global excess deaths associated with the COVID-19 pandemic)What are the next steps?
484	(Global excess deaths associated with the COVID-19 pandemic)What is WHO's guidance on certifying COVID-19 deaths?
485	(Global excess deaths associated with the COVID-19 pandemic)How is WHO supporting countries to strengthen national health information systems?
486	(Global excess deaths associated with the COVID-19 pandemic)Why is WHO producing these estimates now, in the midst of the pandemic, and what is its utility?
487	(Global excess deaths associated with the COVID-19 pandemic)How is this work related to other global health and population estimates?
