# Supplementary material for: Potential and Limitations of ChatGPT 3.5 and 4.0 as a Source of COVID-19 Information: Comprehensive Comparative Analysis of Generative and Authoritative Information
Source: J Med Internet Res. 2023 Dec 14;25:e49771. doi: 10.2196/49771 (PMC10755661; doi:10.2196/49771)
Supplement: Multimedia Appendix 3 [file jmir_v25i1e49771_app3.xlsx]

## Sheet: Sheet1
Question Number	3.5 Accuracy	3.5 Comprehensiveness	3.5 Relevance	3.5 Clarity	4.0 Accuracy	4.0 Comprehensiveness	4.0 Relevance	4.0 Clarity
1	5	5	5	3	5	5	3	3
2	4	3	5	4	4	4	4	4
3	3	4	4	2	3	3	4	2
4	3	4	3	2	4	3	5	3
5	5	4	5	3	5	5	5	4
6	4	4	3	2	5	5	5	4
7	3	3	4	2	5	4	5	3
8	4	5	3	3	4	5	5	4
9	5	4	4	4	5	4	5	3
10	3	4	5	3	3	4	5	3
11	3	4	5	2	4	4	5	4
12	1	2	3	2	5	5	4	5
13	3	4	5	3	4	5	4	4
14	3	4	4	4	4	5	5	4
15	2	3	3	2	3	3	4	3
16	5	4	4	4	5	5	5	4
17	3	4	4	3	4	4	5	3
18	3	2	4	3	3	4	4	4
19	3	4	5	3	4	4	5	4
20	3	2	4	2	3	3	4	4
21	4	3	4	3	4	5	5	4
22	1	1	2	1	5	4	5	5
23	1	1	2	1	2	3	3	2
24	3	3	3	2	3	4	4	3
25	1	2	1	1	5	5	5	5
26	3	4	5	4	4	5	5	4
27	3	4	4	3	4	3	3	4
28	2	3	2	2	3	4	4	3
29	3	3	4	3	4	4	4	4
30	2	3	2	2	3	3	3	4
31	2	2	2	1	5	5	5	5
32	2	3	3	1	3	3	4	4
33	3	3	3	3	5	5	4	5
34	2	2	3	2	1	2	2	1
35	3	4	4	3	5	4	5	4
36	4	4	4	5	5	4	4	5
37	4	4	5	4	5	5	4	5
38	2	3	2	2	3	3	4	2
39	2	2	2	1	4	5	5	5
40	2	3	3	2	3	3	3	2
41	2	3	3	2	3	3	3	3
42	3	3	2	3	3	4	3	3
43	3	3	3	2	3	4	4	3
44	3	3	3	3	4	4	4	3
45	3	3	4	4	4	4	5	4
46	3	3	3	3	5	5	5	4
47	3	3	4	3	4	4	5	4
48	3	4	4	3	3	3	4	2
49	4	3	3	2	4	4	4	3
50	3	4	4	2	4	5	5	5
51	5	5	4	5	5	5	5	4
52	5	4	5	4	5	5	5	5
53	4	4	5	4	5	5	5	4
54	3	4	4	4	5	5	5	5
55	2	3	4	3	4	4	5	4
56	4	5	5	5	5	5	5	5
57	2	3	3	2	3	3	3	3
58	2	2	2	1	3	3	4	3
59	3	3	4	3	2	3	3	3
60	4	3	5	4	5	5	4	5
61	3	3	4	3	4	4	5	4
62	4	5	5	4	4	5	4	4
63	1	2	2	1	2	3	3	2
64	2	3	3	2	3	3	3	2
65	3	4	5	4	4	5	5	4
66	3	3	4	2	4	4	5	3
67	3	3	2	3	3	4	5	3
68	3	4	5	3	3	5	5	3
69	4	5	5	3	3	5	5	4
70	3	3	3	2	3	4	5	3
71	4	4	5	4	4	5	5	5
72	2	3	4	2	4	4	5	4
73	4	5	5	4	3	5	5	4
74	5	5	4	5	5	5	5	4
75	3	4	4	3	5	5	4	4
76	3	4	3	3	4	5	5	4
77	2	3	3	2	5	5	5	4
78	2	3	3	2	5	5	5	4
79	4	4	5	4	5	5	5	4
80	4	5	5	3	5	4	5	4
81	3	4	3	3	5	5	5	4
82	4	4	5	4	5	5	5	4
83	2	3	4	3	2	3	3	3
84	4	5	5	4	4	5	5	4
85	5	5	5	4	5	5	5	4
86	4	4	5	4	4	4	5	4
87	3	4	4	4	5	4	5	4
88	4	5	4	4	5	5	5	4
89	4	5	5	4	5	5	5	4
90	3	4	4	3	4	5	5	5
91	3	4	4	3	5	5	5	5
92	4	3	3	3	4	4	5	3
93	4	5	5	5	5	5	5	5
94	3	3	4	3	4	5	5	4
95	4	4	5	4	5	5	5	4
96	4	4	5	4	5	5	5	5
97	4	4	5	4	4	5	5	5
98	3	4	5	4	5	5	5	5
99	5	5	5	4	5	5	5	4
100	4	4	5	4	4	5	5	4
101	3	4	4	3	4	4	5	4
102	4	4	5	4	4	5	5	4
103	3	4	4	3	4	5	5	4
104	3	4	5	4	4	5	5	5
105	4	3	4	3	4	5	5	4
106	4	3	5	3	5	5	4	5
107	4	5	5	4	5	5	5	4
108	4	4	5	4	4	5	5	5
109	4	5	4	4	5	5	5	4
110	4	5	4	3	5	5	5	4
111	4	4	5	4	5	5	5	4
112	3	3	3	3	4	4	5	5
113	4	4	5	4	4	5	5	4
114	3	3	4	3	4	4	4	3
115	3	3	4	3	4	4	4	3
116	4	4	5	3	5	5	4	5
117	4	5	5	3	4	4	5	4
118	3	4	5	4	5	5	4	5
119	4	4	4	3	3	3	4	3
120	3	4	3	2	3	4	4	3
121	4	5	4	4	5	5	5	5
122	3	3	3	2	5	5	5	4
123	3	3	3	2	4	5	5	4
124	4	4	5	3	5	5	5	5
125	4	5	4	4	5	5	4	5
126	4	4	5	4	5	5	5	5
127	4	4	5	4	4	4	4	5
128	5	5	5	4	5	5	5	4
129	4	4	5	4	4	5	5	4
130	4	4	5	4	5	5	5	4
131	3	4	5	4	3	3	3	4
132	3	3	3	3	4	5	5	4
133	4	4	5	4	4	4	5	4
134	4	4	5	3	5	5	4	5
135	4	4	5	4	4	5	5	5
136	5	5	5	5	5	5	5	5
137	3	5	5	4	4	5	5	5
138	5	5	5	4	4	4	5	4
139	4	4	5	4	5	5	4	4
140	4	4	5	4	4	5	5	4
141	3	4	4	3	3	4	4	4
142	3	3	3	2	5	5	5	4
143	3	3	3	2	3	4	4	3
144	4	4	5	4	5	5	5	4
145	5	5	5	5	5	5	5	5
146	4	4	5	4	5	5	5	4
147	3	3	4	3	4	4	5	4
148	3	3	4	2	5	5	5	5
149	3	4	3	3	3	3	4	3
150	3	4	4	3	4	4	4	3
151	3	3	2	2	3	4	4	2
152	3	3	4	3	3	4	4	3
153	4	4	5	4	5	5	5	4
154	3	4	4	3	4	5	5	4
155	2	3	3	2	4	4	4	5
156	3	4	4	5	5	5	5	4
157	3	4	4	3	5	5	4	5
158	4	5	5	4	5	5	5	5
159	3	3	3	2	3	4	4	3
160	4	4	5	3	4	4	4	5
161	4	4	5	4	4	5	5	5
162	4	4	3	4	4	5	5	4
163	4	5	5	4	4	5	5	4
164	4	5	5	3	5	5	5	4
165	5	4	5	3	5	5	5	5
166	4	4	5	4	5	5	5	5
167	5	5	5	4	5	5	5	5
168	3	3	3	2	4	5	4	4
169	2	3	3	2	3	4	4	3
170	3	4	3	2	3	4	4	3
171	3	3	3	2	2	3	3	3
172	2	3	2	2	3	3	4	3
173	3	3	4	3	4	4	4	5
174	4	4	5	4	5	5	4	5
175	4	4	4	3	4	5	4	4
176	3	3	4	3	4	5	5	4
177	4	4	5	4	3	4	4	3
178	3	4	3	3	4	5	5	4
179	3	3	4	3	4	5	5	4
180	3	4	4	3	5	5	5	4
181	3	3	3	3	4	4	5	4
182	3	3	3	4	5	5	5	4
183	4	4	5	4	5	5	5	4
184	3	4	4	3	4	4	5	4
185	3	3	3	3	3	4	4	3
186	4	4	4	3	4	4	4	3
187	4	4	3	4	4	5	5	4
188	3	3	3	4	4	4	3	4
189	3	4	4	3	4	4	5	4
190	3	4	4	3	4	4	5	4
191	3	4	3	3	4	4	5	4
192	2	3	3	2	3	3	3	2
193	3	4	4	3	4	5	5	4
194	4	4	5	4	5	5	4	5
195	3	4	4	3	4	5	5	4
196	4	4	3	4	4	5	4	5
197	3	3	4	3	4	5	5	4
198	4	3	4	3	4	5	5	4
199	3	3	3	2	5	4	4	5
200	3	3	3	2	4	4	5	4
201	3	4	4	3	4	4	4	3
202	3	4	4	3	4	5	5	3
203	3	4	3	4	4	4	5	4
204	3	3	4	3	4	5	5	4
205	3	4	3	4	3	4	5	4
206	3	4	4	4	4	4	5	4
207	3	3	4	3	3	4	5	4
208	3	3	4	3	3	3	4	3
209	4	4	5	5	5	5	5	5
210	3	3	4	3	4	4	5	4
211	3	4	4	3	5	5	5	4
212	4	4	4	3	4	5	5	4
213	3	4	4	3	4	4	3	4
214	3	3	4	3	3	4	5	4
215	3	3	4	3	5	5	5	4
216	3	4	5	4	4	5	5	5
217	3	3	3	2	5	5	5	4
218	4	4	3	4	3	3	4	3
219	4	4	3	4	4	4	5	4
220	3	2	2	3	4	5	5	4
221	5	5	5	4	4	5	5	5
222	4	4	4	3	3	4	5	4
223	4	4	5	4	5	5	4	5
224	5	5	5	5	5	5	5	5
225	5	5	4	5	5	5	5	5
226	4	4	5	4	4	4	5	4
227	3	4	3	3	4	4	4	4
228	3	3	4	3	4	5	5	4
229	2	3	3	2	3	4	4	3
230	3	3	4	3	4	4	5	4
231	3	4	4	3	4	4	5	4
232	3	3	4	3	3	4	4	4
233	3	4	4	4	4	5	5	4
234	4	4	5	4	5	5	5	4
235	4	4	4	4	3	4	4	3
236	3	4	5	4	5	5	5	4
237	3	4	4	4	4	5	5	5
238	3	4	5	4	4	4	5	4
239	3	3	4	3	4	5	5	4
240	3	4	5	4	3	4	4	4
241	5	5	5	5	5	5	5	5
242	3	3	4	3	4	4	5	4
243	3	3	4	3	5	5	5	5
244	4	5	4	4	4	4	5	4
245	3	4	4	3	4	5	5	4
246	4	5	5	4	4	5	5	5
247	3	3	4	2	4	4	3	4
248	3	3	4	3	5	5	4	5
249	4	4	4	3	3	4	4	4
250	4	5	5	4	4	4	5	4
251	4	4	5	5	4	4	5	4
252	4	4	5	4	5	5	5	5
253	3	4	3	3	3	4	4	3
254	3	3	4	3	4	4	5	4
255	3	3	4	3	4	4	3	4
256	3	4	4	3	4	4	5	4
257	4	4	5	4	4	5	5	4
258	4	4	5	4	4	5	5	4
259	4	3	4	4	5	5	5	4
260	4	3	3	4	5	5	5	5
261	3	4	5	4	4	4	5	4
262	4	5	4	5	4	5	5	5
263	3	4	3	3	4	4	4	5
264	3	3	4	3	3	4	5	4
265	3	4	5	3	5	4	5	4
266	3	4	4	3	4	5	5	4
267	3	4	5	4	3	4	4	4
268	4	4	5	5	4	5	5	5
269	3	4	4	5	5	5	5	4
270	3	4	4	3	5	5	5	4
271	3	3	3	2	4	4	4	4
272	3	4	4	3	5	5	5	5
273	3	4	4	5	4	4	3	4
274	3	3	4	3	4	5	5	4
275	3	3	4	3	5	5	5	4
276	4	5	5	5	5	5	5	5
277	4	4	4	4	4	5	5	5
278	3	4	4	4	5	5	5	4
279	3	4	3	3	5	5	4	5
280	3	3	2	3	3	3	4	3
281	4	5	5	4	5	5	5	5
282	4	4	5	5	4	4	5	4
283	3	4	4	3	5	5	5	4
284	3	4	5	5	4	4	5	5
285	4	5	5	4	5	5	5	4
286	3	4	5	4	4	5	5	4
287	3	3	4	4	3	4	5	4
288	3	3	3	3	4	5	5	4
289	3	4	4	3	4	4	5	5
290	5	5	5	5	5	5	5	4
291	4	3	4	4	4	5	5	4
292	3	4	5	3	4	5	5	4
293	4	4	5	4	4	5	5	5
294	4	5	5	5	5	5	5	5
295	3	4	5	4	3	4	4	4
296	4	5	5	4	4	5	5	4
297	3	4	4	3	4	5	5	5
298	3	4	5	4	4	4	5	5
299	4	4	5	4	3	4	5	4
300	3	4	5	4	4	4	5	4
301	3	4	5	3	4	4	5	4
302	4	4	4	3	3	4	5	4
303	4	4	5	4	4	4	5	4
304	4	4	4	3	4	4	5	4
305	4	4	5	5	4	4	5	4
306	3	3	3	3	3	4	4	3
307	3	3	4	3	4	4	4	4
308	3	4	4	3	4	5	5	4
309	4	4	5	4	5	5	5	4
310	4	5	5	4	5	5	5	4
311	5	5	5	4	5	5	5	5
312	4	4	4	3	5	5	5	4
313	4	5	5	4	4	5	5	4
314	4	4	5	4	4	5	5	5
315	4	4	4	3	4	4	5	4
316	4	4	3	4	4	4	4	4
317	3	3	4	3	3	4	4	4
318	3	3	2	3	4	4	5	4
319	4	3	4	3	3	4	4	4
320	4	4	3	4	4	4	5	5
321	3	3	4	3	5	5	5	5
322	3	3	4	3	4	4	5	4
323	4	3	4	4	4	4	5	4
324	4	5	5	4	5	5	5	4
325	2	3	2	2	4	5	5	4
326	4	4	5	3	4	3	4	3
327	3	4	5	4	5	5	5	5
328	4	5	4	5	4	5	5	5
329	3	4	3	3	3	4	4	4
330	4	5	4	4	4	5	5	5
331	4	5	5	4	3	4	4	5
332	3	4	5	4	4	5	5	4
333	3	3	3	4	3	4	3	3
334	3	3	4	4	3	3	4	3
335	3	3	4	4	5	4	5	5
336	3	3	3	2	5	5	5	4
337	3	3	4	3	4	4	5	4
338	2	3	3	2	4	4	3	4
339	4	5	5	4	5	5	4	4
340	4	4	5	4	3	4	5	4
341	3	4	5	4	4	5	4	5
342	3	4	3	4	5	5	6	4
343	3	4	3	3	5	5	5	4
344	3	4	5	4	5	5	5	5
345	3	3	4	3	5	5	4	5
346	4	4	5	4	3	3	2	3
347	3	3	4	3	3	3	4	5
348	4	4	3	4	5	5	5	4
349	4	4	3	3	4	5	5	5
350	4	4	5	4	5	5	5	4
351	3	3	4	3	4	4	5	4
352	3	4	5	4	4	5	5	4
353	3	3	4	4	4	4	5	4
354	4	4	3	4	3	4	4	4
355	4	3	4	4	3	4	5	4
356	4	5	4	4	4	5	5	5
357	4	4	5	4	5	5	5	4
358	3	3	4	4	4	4	5	3
359	4	4	5	5	3	4	3	3
360	3	4	3	4	3	4	5	4
361	3	4	4	4	5	5	4	5
362	3	4	5	4	5	5	4	5
363	3	4	4	4	3	4	5	4
364	3	4	4	3	4	5	5	4
365	3	3	2	3	3	3	4	3
366	4	5	5	4	5	5	5	5
367	3	4	4	3	4	5	4	3
368	3	3	4	3	3	3	3	3
369	3	4	4	3	3	3	2	3
370	3	4	5	4	4	5	5	4
371	5	5	5	5	5	5	5	5
372	3	3	4	4	4	4	5	4
373	4	4	3	4	4	4	5	4
374	3	4	4	3	3	4	4	4
375	4	4	5	5	5	5	4	5
376	3	3	4	4	4	4	3	3
377	4	5	5	5	5	5	5	4
378	4	4	5	4	5	5	4	5
379	4	5	5	4	5	5	5	5
380	4	4	5	4	3	4	3	3
381	4	4	3	4	5	5	4	5
382	3	3	4	3	4	5	5	4
383	3	3	3	4	4	4	5	4
384	3	3	4	4	4	4	5	4
385	3	3	3	3	3	4	5	4
386	4	4	4	4	5	4	5	4
387	3	4	4	3	5	5	5	4
388	3	4	4	3	4	4	5	5
389	4	4	5	4	4	5	5	5
390	5	5	5	5	5	5	5	5
391	3	4	4	4	4	4	4	5
392	4	4	4	5	4	4	4	5
393	3	4	3	4	5	5	5	4
394	4	5	5	4	4	4	5	4
395	3	3	4	3	4	4	5	4
396	3	3	3	4	4	5	5	5
397	4	4	5	4	5	5	5	4
398	3	3	3	2	2	3	3	3
399	4	4	5	4	5	5	5	4
400	4	4	3	4	3	4	5	4
401	4	4	3	4	5	5	5	4
402	3	3	4	3	4	4	3	4
403	3	3	4	3	3	3	4	3
404	3	4	4	4	5	5	5	4
405	5	5	5	4	5	5	5	5
406	5	5	5	5	5	5	5	5
407	5	5	5	5	5	5	5	5
408	4	5	5	5	5	5	5	5
409	5	5	5	4	5	5	5	4
410	3	3	2	3	5	5	5	5
411	3	3	3	3	5	5	5	4
412	4	4	5	4	4	4	3	4
413	3	4	3	3	4	4	5	4
414	4	4	5	4	3	4	5	4
415	4	4	4	4	4	5	5	4
416	4	4	5	4	5	5	5	5
417	3	4	3	3	4	4	5	4
418	3	4	4	4	4	5	4	5
419	4	4	4	3	4	4	3	4
420	4	4	5	4	5	5	5	5
421	3	4	3	4	5	5	5	5
422	3	3	4	4	4	5	4	5
423	3	4	4	3	4	5	5	4
424	4	4	5	4	2	4	4	3
425	3	4	5	4	4	4	5	5
426	3	5	4	4	4	5	5	4
427	3	4	4	3	4	5	5	5
428	3	4	5	4	1	2	2	1
429	3	2	3	2	3	3	2	3
430	3	3	4	4	3	3	3	3
431	3	4	3	3	5	5	5	4
432	4	4	5	4	5	5	4	5
433	3	4	5	4	5	5	4	4
434	3	4	3	4	4	4	5	4
435	3	4	5	4	3	3	4	4
436	4	5	5	4	4	5	5	5
437	3	4	5	4	4	5	5	5
438	4	5	3	4	4	5	5	4
439	4	4	5	4	4	5	5	5
440	3	3	4	3	3	4	4	4
441	3	4	5	4	5	5	4	5
442	3	4	4	3	5	5	5	4
443	4	4	5	4	4	4	5	4
444	4	5	5	5	5	5	4	5
445	4	5	5	4	5	5	5	4
446	4	4	4	5	4	5	5	5
447	4	4	5	4	3	4	5	4
448	4	5	5	5	1	2	2	1
449	4	4	5	4	2	2	2	1
450	4	4	5	4	1	3	3	2
451	3	3	4	3	4	4	5	4
452	4	4	5	4	5	5	4	5
453	4	4	5	4	3	3	3	3
454	4	4	5	4	3	3	4	3
455	4	4	4	5	4	4	5	4
456	3	4	4	4	4	4	5	4
457	4	4	5	4	4	4	5	4
458	3	4	5	4	4	5	5	5
459	4	5	4	4	5	5	5	4
460	4	4	5	4	4	5	5	4
461	3	4	3	3	4	5	5	4
462	4	4	5	3	4	5	5	5
463	3	4	4	4	3	4	5	4
464	3	4	4	3	4	5	5	5
465	5	5	4	5	5	5	5	4
466	3	3	3	3	4	4	5	4
467	3	4	5	4	4	4	5	5
468	3	4	4	4	3	4	4	4
469	5	5	5	4	5	5	5	5
470	3	3	4	3	4	5	4	5
471	3	3	3	2	5	5	5	4
472	4	5	5	4	5	5	4	5
473	3	4	4	4	4	4	5	4
474	3	3	2	3	3	3	4	3
475	1	2	2	1	1	2	2	1
476	4	4	5	4	4	5	5	5
477	3	4	4	4	4	5	5	4
478	3	3	3	2	3	3	4	3
479	4	4	5	4	4	4	5	4
480	3	3	3	2	3	3	3	2
481	3	4	3	4	3	3	3	2
482	3	4	5	4	4	4	5	4
483	4	4	4	3	4	4	5	4
484	3	2	2	3	5	5	4	5
485	3	3	4	4	3	4	5	4
486	4	4	5	5	4	4	5	4
487	4	5	4	4	5	5	4	4
