# Supplementary material for: Potential and Limitations of ChatGPT 3.5 and 4.0 as a Source of COVID-19 Information: Comprehensive Comparative Analysis of Generative and Authoritative Information
Source: J Med Internet Res. 2023 Dec 14;25:e49771. doi: 10.2196/49771 (PMC10755661; doi:10.2196/49771)
Supplement: Multimedia Appendix 4 [file jmir_v25i1e49771_app4.xlsx]

## Sheet: Sheet1
Question Number	3.5 Accuracy	3.5 Comprehensiveness	3.5 Relevance	3.5 Clarity	4.0 Accuracy	4.0 Comprehensiveness	4.0 Relevance	4.0 Clarity
1	5	5	5	4	5	5	4	4
2	5	4	5	4	5	5	5	4
3	4	4	5	3	5	4	5	4
4	2	3	4	2	4	4	5	4
5	4	4	5	3	4	4	5	4
6	3	4	3	2	5	5	5	5
7	2	3	4	2	5	5	5	3
8	4	4	5	3	4	5	4	2
9	5	5	4	3	5	5	4	4
10	4	4	5	3	4	4	5	3
11	3	3	4	2	4	5	5	3
12	2	2	3	2	5	5	5	5
13	4	4	4	3	5	5	4	3
14	3	4	5	3	4	5	4	4
15	2	2	3	2	3	4	5	3
16	5	5	5	4	5	4	5	5
17	3	3	4	3	5	4	5	4
18	3	3	3	2	4	4	5	4
19	4	3	4	4	4	4	4	3
20	3	3	4	3	3	4	5	4
21	4	4	4	3	5	5	5	4
22	1	1	2	1	5	4	4	5
23	1	1	1	1	2	3	3	3
24	3	3	4	2	3	3	4	3
25	1	1	2	1	4	5	5	5
26	3	5	5	4	4	5	5	5
27	3	4	5	4	4	3	4	3
28	2	2	2	2	3	4	5	4
29	3	4	3	3	4	4	5	4
30	2	2	2	2	3	4	4	3
31	1	2	2	1	5	5	5	5
32	2	2	3	1	4	4	4	5
33	3	4	3	3	5	4	5	5
34	2	2	2	2	1	1	2	1
35	4	4	4	3	5	5	5	4
36	4	5	5	4	5	5	5	4
37	4	5	4	4	5	5	5	4
38	2	2	3	2	3	4	4	3
39	2	2	1	1	5	5	5	5
40	2	2	3	2	3	3	4	3
41	3	3	3	2	3	4	3	3
42	2	3	3	3	4	4	4	3
43	3	2	2	3	4	4	4	3
44	3	4	4	3	4	4	5	3
45	3	3	4	3	4	5	5	4
46	3	3	4	3	4	5	5	4
47	3	3	3	3	4	4	5	4
48	3	3	4	3	3	3	4	2
49	4	3	4	3	4	4	5	4
50	3	4	3	3	5	5	5	5
51	4	5	5	4	5	5	5	5
52	5	5	4	5	5	4	5	5
53	4	5	5	4	4	5	5	5
54	4	3	3	4	5	5	5	4
55	2	4	4	3	4	3	5	4
56	5	5	5	5	5	4	5	5
57	3	3	3	2	3	4	4	3
58	2	2	3	1	4	4	5	4
59	3	4	4	4	2	4	4	3
60	3	4	5	3	5	5	5	4
61	3	4	4	3	4	5	5	4
62	5	4	5	5	4	4	5	4
63	1	2	3	1	2	3	4	2
64	3	3	2	3	3	3	4	3
65	4	4	4	5	5	5	5	4
66	2	3	4	2	4	5	5	4
67	2	3	3	2	3	4	5	4
68	3	4	5	4	3	4	4	3
69	4	5	4	4	4	5	5	4
70	2	3	4	3	3	4	5	4
71	4	5	5	4	5	5	4	5
72	3	4	5	3	4	5	5	4
73	5	5	5	4	4	5	5	4
74	4	5	5	5	5	5	5	5
75	3	4	5	3	5	5	5	4
76	3	4	4	3	5	5	5	4
77	3	3	3	3	5	5	5	5
78	2	3	2	1	5	5	5	5
79	4	5	5	4	4	5	5	4
80	4	5	4	3	4	5	5	4
81	3	3	4	3	5	5	4	4
82	4	5	5	4	5	5	5	5
83	3	4	4	2	3	4	4	3
84	4	5	4	4	5	5	5	5
85	5	4	5	4	5	5	5	5
86	4	5	5	4	5	5	5	4
87	4	3	4	4	4	5	5	5
88	4	5	5	4	5	5	5	5
89	5	5	5	4	5	5	5	4
90	4	4	4	3	5	5	5	4
91	3	4	4	4	5	5	5	4
92	3	3	4	3	4	5	4	4
93	4	4	5	5	5	5	5	4
94	3	4	4	3	4	4	5	4
95	4	5	5	4	5	5	4	5
96	4	5	5	4	5	5	5	4
97	4	5	5	4	5	5	5	4
98	4	5	5	4	5	5	4	5
99	4	5	5	4	5	5	5	4
100	4	5	5	4	4	5	5	4
101	3	4	3	4	4	5	5	4
102	4	5	4	3	4	5	5	5
103	3	4	3	4	4	5	5	5
104	3	5	5	4	5	5	5	4
105	3	4	4	3	4	4	5	5
106	4	5	5	4	5	5	5	4
107	5	5	4	4	5	5	5	5
108	4	5	4	4	5	4	4	5
109	4	4	5	5	5	5	5	4
110	4	4	5	4	5	5	5	5
111	4	5	4	4	5	5	5	5
112	3	4	2	3	5	5	4	4
113	4	4	4	4	5	5	5	4
114	3	4	4	3	4	4	5	4
115	3	4	4	3	4	4	5	3
116	4	5	5	4	5	5	5	4
117	3	4	5	4	4	5	4	4
118	3	4	5	4	5	5	4	4
119	3	4	5	3	3	4	5	3
120	3	2	4	2	3	4	5	3
121	4	5	5	4	5	5	5	4
122	2	3	3	2	4	5	5	4
123	3	3	4	3	5	5	4	4
124	4	4	5	4	5	5	5	4
125	4	5	4	4	5	4	4	5
126	4	5	5	4	5	5	4	4
127	4	5	5	4	5	4	4	5
128	5	4	5	4	5	5	4	4
129	4	5	5	4	5	5	4	5
130	5	5	4	4	4	5	5	5
131	4	4	4	3	4	4	3	4
132	3	4	3	3	4	5	5	5
133	4	5	5	3	4	5	5	4
134	4	4	4	4	5	5	5	4
135	4	5	5	4	5	5	5	4
136	5	5	5	4	5	5	5	5
137	4	5	5	4	4	5	5	4
138	4	5	5	5	4	5	4	5
139	5	5	4	3	4	5	5	4
140	3	4	5	4	5	4	5	5
141	3	4	3	4	4	3	5	4
142	3	4	4	2	4	5	5	4
143	3	4	3	3	4	4	4	3
144	4	5	5	5	5	5	5	5
145	5	5	5	4	5	5	5	4
146	5	4	5	4	5	5	5	4
147	4	4	3	4	4	5	4	4
148	3	4	4	3	5	5	5	5
149	3	4	4	3	3	4	4	4
150	4	3	4	3	4	5	5	4
151	2	3	3	2	3	4	5	3
152	3	4	4	3	3	4	3	3
153	4	5	5	4	5	5	5	5
154	3	3	4	3	5	5	5	4
155	3	3	3	2	5	4	4	5
156	4	5	5	4	5	5	5	5
157	4	4	5	4	5	5	5	4
158	5	5	5	4	5	5	5	4
159	3	3	4	2	4	4	4	3
160	4	5	5	3	5	4	4	4
161	4	4	5	3	5	5	5	4
162	4	4	5	3	4	5	5	5
163	4	5	4	4	4	4	4	5
164	4	4	5	4	5	5	5	4
165	5	5	3	4	5	5	5	4
166	4	5	5	4	5	5	4	5
167	5	5	4	5	5	5	5	5
168	3	3	4	3	5	5	4	4
169	2	3	3	2	3	4	4	3
170	3	4	3	3	3	3	3	3
171	2	3	3	2	3	4	4	3
172	1	2	3	2	3	3	3	3
173	3	4	4	3	5	5	4	5
174	4	4	4	4	5	5	4	5
175	3	3	4	3	4	4	5	4
176	3	4	4	3	5	5	5	4
177	3	4	5	3	3	3	4	3
178	3	3	4	3	5	5	4	4
179	3	4	4	3	4	5	4	4
180	3	3	4	4	5	5	4	4
181	3	4	3	3	4	4	4	4
182	3	4	3	3	5	4	5	5
183	4	5	5	4	5	5	5	5
184	3	4	4	4	4	5	5	4
185	3	4	3	3	3	4	5	3
186	4	5	5	4	4	5	4	4
187	4	5	4	3	4	5	5	4
188	3	4	3	3	3	4	5	4
189	3	4	5	4	4	5	5	4
190	3	4	3	3	4	5	5	4
191	3	4	4	3	4	5	5	4
192	2	2	3	2	3	3	4	3
193	3	4	5	4	5	5	4	5
194	4	4	4	4	5	5	5	4
195	3	4	5	3	5	5	4	5
196	4	4	3	4	5	4	4	5
197	3	3	3	3	5	5	5	4
198	4	4	4	3	4	4	5	4
199	4	4	3	4	5	5	5	4
200	4	4	3	3	3	4	5	4
201	3	3	3	3	4	5	5	4
202	4	4	4	3	4	5	5	4
203	3	3	4	3	4	3	4	4
204	3	4	4	4	4	4	5	4
205	4	4	4	3	4	4	4	3
206	3	4	5	4	4	5	5	4
207	3	4	4	3	4	5	5	4
208	3	4	3	3	3	4	4	3
209	4	4	5	4	5	5	5	4
210	3	3	3	3	5	5	4	5
211	3	3	4	4	5	5	4	5
212	4	4	5	4	5	5	4	5
213	4	4	5	3	3	4	5	4
214	3	4	3	3	3	4	4	3
215	4	4	3	4	4	5	5	4
216	4	5	4	4	5	5	4	5
217	2	3	3	2	4	5	5	4
218	3	4	4	3	3	3	3	3
219	3	4	5	4	5	4	5	4
220	2	3	3	3	5	5	4	4
221	4	5	5	4	5	5	5	4
222	3	4	5	3	3	3	4	4
223	4	5	5	5	4	4	5	4
224	5	5	5	5	5	5	5	5
225	4	5	5	4	5	5	5	5
226	4	4	3	4	4	5	4	5
227	3	3	4	4	4	4	5	4
228	3	4	3	3	5	5	5	4
229	2	2	3	2	4	4	3	4
230	3	4	3	3	4	4	5	4
231	3	4	5	4	3	4	5	4
232	3	4	4	3	4	4	5	4
233	4	4	3	4	4	4	5	4
234	3	4	5	4	5	5	5	5
235	4	5	4	4	3	4	5	4
236	4	4	4	3	4	5	5	4
237	3	4	5	3	4	5	5	4
238	4	4	5	4	4	5	5	5
239	4	3	3	3	5	5	5	4
240	4	4	5	4	4	4	5	4
241	5	5	5	4	5	5	5	4
242	3	4	4	3	3	4	5	4
243	3	3	4	2	5	5	5	4
244	3	4	4	4	3	4	5	4
245	3	4	4	4	4	4	5	4
246	4	5	4	5	4	5	5	5
247	3	4	3	3	4	3	4	4
248	3	4	4	3	4	5	5	5
249	3	4	5	4	3	3	4	4
250	4	4	5	5	4	5	5	4
251	4	5	4	4	5	4	4	4
252	4	5	5	4	5	5	5	4
253	3	4	3	4	3	4	4	4
254	3	4	5	3	4	5	5	4
255	3	4	4	3	4	3	5	4
256	4	3	3	3	4	4	4	4
257	4	5	5	4	5	5	4	5
258	4	4	4	4	5	5	4	5
259	4	3	5	4	5	5	5	5
260	4	5	3	4	5	5	5	4
261	4	4	5	4	3	4	5	4
262	4	4	5	5	5	4	5	5
263	3	3	4	3	5	4	5	4
264	3	3	3	3	4	5	5	4
265	3	3	4	3	4	4	5	4
266	3	3	4	3	4	5	5	3
267	4	5	5	4	3	4	5	4
268	4	5	5	4	4	5	5	4
269	4	4	5	5	5	5	5	5
270	3	4	3	3	5	5	5	5
271	3	3	3	3	4	5	4	4
272	3	4	5	4	5	5	5	4
273	4	4	3	4	4	5	4	4
274	3	4	3	2	4	5	5	5
275	3	3	4	4	5	5	4	4
276	5	5	4	5	5	5	5	4
277	4	5	4	4	5	5	4	4
278	4	5	4	4	5	5	5	5
279	4	4	3	3	5	5	5	5
280	3	3	3	2	3	4	3	3
281	4	5	5	5	5	5	5	5
282	4	5	5	4	4	3	4	4
283	3	4	4	4	5	5	4	4
284	4	4	3	5	5	5	4	5
285	5	5	4	4	4	5	5	5
286	3	3	4	4	4	4	5	4
287	3	4	5	4	3	5	5	4
288	3	3	4	3	5	4	5	4
289	3	4	4	4	5	4	4	4
290	5	5	5	4	4	5	5	5
291	3	4	5	4	4	4	4	4
292	4	4	5	3	4	4	5	4
293	4	5	5	4	5	4	5	5
294	5	5	4	5	5	5	4	5
295	3	4	4	3	4	3	4	4
296	5	5	4	4	4	5	5	5
297	3	4	4	3	5	5	4	5
298	4	4	5	4	4	5	5	4
299	4	4	4	3	4	4	5	4
300	4	4	5	4	4	4	5	5
301	3	4	4	3	4	5	5	4
302	3	4	4	3	4	4	5	4
303	4	4	4	3	4	5	5	4
304	3	4	4	3	4	4	4	4
305	5	5	4	4	4	5	5	4
306	3	3	4	3	3	4	5	4
307	3	3	4	4	4	4	5	4
308	4	4	5	4	4	4	5	5
309	4	5	5	4	5	5	5	3
310	5	5	5	4	5	5	5	5
311	5	5	5	5	5	5	5	5
312	4	5	4	3	5	5	5	5
313	5	4	5	4	4	5	5	5
314	3	4	5	4	5	5	5	5
315	4	5	4	4	4	3	5	4
316	4	3	4	4	4	5	4	3
317	3	3	3	3	4	5	4	3
318	3	3	3	2	3	4	5	5
319	3	4	4	4	4	5	4	3
320	4	4	4	4	5	5	5	4
321	3	3	4	4	5	5	5	5
322	3	4	4	3	4	5	5	4
323	4	4	5	3	5	5	4	4
324	5	5	5	5	5	5	4	5
325	1	3	2	2	4	5	5	5
326	3	4	5	4	3	4	4	3
327	3	4	4	5	5	5	5	4
328	4	4	5	5	5	5	5	4
329	3	4	3	3	4	3	4	3
330	3	4	5	4	5	5	5	4
331	3	4	5	4	4	5	4	4
332	4	5	4	3	5	5	5	4
333	3	3	4	3	3	3	3	3
334	3	3	4	3	3	4	4	3
335	3	4	5	4	5	4	4	5
336	2	3	4	3	5	5	4	4
337	3	3	3	3	3	4	5	4
338	2	2	3	2	3	4	3	4
339	5	4	4	5	5	5	5	4
340	4	5	4	5	4	4	5	3
341	3	3	4	3	5	5	4	5
342	3	3	4	5	5	5	4	5
343	4	4	3	4	5	5	4	5
344	4	4	5	4	5	5	5	4
345	3	3	4	4	5	5	5	5
346	4	5	5	5	3	3	4	3
347	3	3	3	3	3	3	4	4
348	4	5	4	3	4	4	5	5
349	3	4	5	4	5	4	5	5
350	4	5	5	4	5	5	4	4
351	3	3	3	3	4	5	5	5
352	4	4	5	3	4	5	5	5
353	3	4	5	4	4	5	5	4
354	3	3	4	4	4	4	4	3
355	3	4	4	4	3	4	4	5
356	4	4	5	4	5	5	4	5
357	4	5	5	5	5	5	4	5
358	4	3	4	4	3	4	5	4
359	4	5	5	4	3	3	3	3
360	3	4	4	3	3	4	5	3
361	4	4	5	4	4	5	4	5
362	4	4	5	4	4	5	5	4
363	4	4	5	4	4	5	5	5
364	4	4	4	3	5	5	4	5
365	3	4	3	3	3	4	3	3
366	4	5	5	5	5	5	5	5
367	4	4	3	3	3	4	4	4
368	3	4	4	3	3	4	3	3
369	3	4	5	4	3	3	4	3
370	4	4	4	3	4	5	5	5
371	5	5	5	4	5	5	5	5
372	3	4	5	4	3	4	5	4
373	3	3	4	4	4	5	5	4
374	4	4	3	4	4	4	3	4
375	4	5	5	5	5	5	5	5
376	3	4	4	3	4	3	4	3
377	4	5	5	4	4	5	5	4
378	4	5	5	4	5	4	5	4
379	5	5	4	5	5	5	5	4
380	4	5	3	4	3	3	4	4
381	4	5	4	4	5	5	4	4
382	3	3	4	4	5	5	4	5
383	4	4	3	3	5	5	5	4
384	3	3	3	4	4	5	5	4
385	3	3	4	3	4	5	5	4
386	4	5	5	4	4	5	5	4
387	3	4	3	3	5	5	5	5
388	4	4	3	4	4	5	5	5
389	4	5	4	5	4	5	5	4
390	5	5	5	5	5	5	5	5
391	4	4	5	4	4	5	4	4
392	4	4	5	4	4	5	4	4
393	3	3	4	3	5	5	4	5
394	5	5	5	4	4	5	5	4
395	4	4	3	4	4	5	5	4
396	4	3	3	3	5	5	4	5
397	4	4	4	5	4	5	5	4
398	2	3	3	2	3	3	3	3
399	4	5	5	4	5	5	5	5
400	4	4	4	4	4	4	5	4
401	4	5	5	4	4	5	5	5
402	3	4	4	3	4	5	5	4
403	3	3	3	3	3	4	3	3
404	4	4	4	4	5	5	5	5
405	5	5	4	5	5	5	5	4
406	5	5	5	5	5	5	5	5
407	5	5	5	5	5	5	5	5
408	5	5	5	4	5	5	5	4
409	5	5	5	5	5	5	5	5
410	3	3	3	2	5	5	5	4
411	3	4	3	3	5	5	5	5
412	4	4	5	4	4	4	5	5
413	4	3	4	4	4	5	5	4
414	4	5	5	4	4	5	4	3
415	4	5	4	5	5	5	5	4
416	4	5	5	4	5	5	4	5
417	3	4	4	3	4	4	3	4
418	4	4	3	4	4	4	4	4
419	3	4	4	4	4	5	3	4
420	5	5	4	4	5	5	5	5
421	4	4	5	3	5	5	5	4
422	3	3	3	4	5	5	4	5
423	4	4	3	4	4	5	3	4
424	4	5	5	5	2	3	4	3
425	4	4	5	4	5	5	5	4
426	4	4	5	3	5	5	5	4
427	4	5	3	4	4	4	5	5
428	4	4	5	4	1	2	1	2
429	2	2	3	2	2	3	2	2
430	3	3	3	4	3	3	4	3
431	3	3	3	3	5	5	5	5
432	4	5	5	4	5	5	5	4
433	4	4	5	4	5	5	5	4
434	3	4	5	4	4	5	5	5
435	3	4	4	4	4	5	4	3
436	4	4	5	4	5	5	4	4
437	4	4	3	4	5	5	4	5
438	4	4	5	4	5	5	5	4
439	4	4	3	4	5	5	4	5
440	3	4	3	2	5	4	4	4
441	4	4	5	4	4	5	4	5
442	3	3	4	3	5	4	4	5
443	4	5	4	4	4	5	5	4
444	5	5	4	5	5	5	5	5
445	4	4	5	4	4	5	5	4
446	5	5	4	4	5	5	4	5
447	3	4	5	4	4	5	5	5
448	4	4	5	5	1	2	2	1
449	4	5	5	4	1	2	2	1
450	4	5	5	5	1	2	3	2
451	3	3	3	4	4	5	5	4
452	5	4	5	4	5	5	4	4
453	4	5	5	4	3	3	3	2
454	4	4	5	5	3	4	5	4
455	5	4	4	4	4	4	4	4
456	4	4	4	4	4	5	5	4
457	4	5	5	4	4	4	4	4
458	4	5	4	4	5	4	5	5
459	4	4	5	4	5	5	5	4
460	4	5	4	4	5	5	4	4
461	4	4	3	3	4	5	5	5
462	3	4	4	4	5	5	5	5
463	4	4	3	4	4	5	5	4
464	3	3	4	4	4	4	5	5
465	5	5	5	4	5	5	5	5
466	3	3	2	3	3	4	5	4
467	4	5	4	5	4	5	5	5
468	4	4	5	4	4	5	5	4
469	5	5	4	5	5	5	4	5
470	3	4	3	3	5	5	4	5
471	3	4	3	3	5	5	5	5
472	4	4	5	3	5	5	5	4
473	3	4	5	4	4	5	5	4
474	3	3	3	2	3	3	3	3
475	1	2	2	1	1	2	2	1
476	4	5	5	5	5	5	5	4
477	3	4	5	4	4	4	5	3
478	3	4	3	2	3	3	4	3
479	4	4	4	3	4	5	5	3
480	2	3	3	2	2	3	3	2
481	3	4	4	4	3	4	3	3
482	4	4	5	3	3	4	4	5
483	3	4	4	3	4	3	4	5
484	3	2	2	2	5	5	5	5
485	3	4	3	4	3	4	4	3
486	4	5	5	5	5	4	5	5
487	4	5	5	4	4	5	4	5
